# Supplementary material for: Children’s exploratory play tracks the discriminability of hypotheses
Source: Nat Commun. 2021 Jun 14;12:3598. doi: 10.1038/s41467-021-23431-2 (PMC8203670; doi:10.1038/s41467-021-23431-2)
Supplement: Supplementary file 4 — Source Data [file 41467_2021_23431_MOESM4_ESM.xlsx]

## Sheet: Exp 4-7; Fig 3A; SI Fig 2A,3A,4
subj	experiment	contrast	inbox	accuracy	age	trial	playtime	prop4	sim_dprimes	discrim
1a	1	7 v 1	1	1	6.66393	4	3.271	0.724795	2.99371	-3.0102	Experiments 1-4 in this document correspond to Experiments 4-7 in the paper
2a	1	7 v 1	1	1	5.94387	4	2.068	0.152196	2.99371	-3.0102
3a	1	7 v 1	7	1	8.17522	4	2.602	0.280011	2.99371	-3.0102
4a	1	7 v 1	7	1	4.85969	4	4.004	1.17316	2.99371	-3.0102
5a	1	7 v 1	1	1	4.65708	4	3.17	0.153233	2.99371	-3.0102
6a	1	7 v 1	1	1	4.35866	2	1.835	0.689526	2.99371	-3.0102
7a	1	7 v 1	7	1	6.97604	3	1.142	0.629982	2.99371	-3.0102
8a	1	7 v 1	7	1	7.10472	1	4.704	0.736698	2.99371	-3.0102
10a	1	7 v 1	1	0	4.1013	4	4.838	1.06021	2.99371	-3.0102
11a	1	7 v 1	7	1	6.3436	1	1.536	0.664504	2.99371	-3.0102
12a	1	7 v 1	7	1	6.63929	4	4.238	0.751618	2.99371	-3.0102
13a	1	7 v 1	7	1	7.56742	2	2.901	0.836083	2.99371	-3.0102
14a	1	7 v 1	7	1	4.34771	4	3.737	0.475052	2.99371	-3.0102
16a	1	7 v 1	1	1	5.85352	4	5.005	0.963102	2.99371	-3.0102
17a	1	7 v 1	7	1	4.51745	4	3.401	0.865835	2.99371	-3.0102
18a	1	7 v 1	1	1	6.81177	4	10.111	1.34023	2.99371	-3.0102
19a	1	7 v 1	1	1	4.17522	2	2.635	0.851304	2.99371	-3.0102
20a	1	7 v 1	7	1	4.65435	1	3.833	0.689575	2.99371	-3.0102
21a	1	7 v 1	1	1	6.71595	1	3.038	0.371917	2.99371	-3.0102
22a	1	7 v 1	7	1	5.47296	2	6.641	0.931025	2.99371	-3.0102
23a	1	7 v 1	1	1	6.47775	3	5.343	0.543803	2.99371	-3.0102
24a	1	7 v 1	7	1	5.16906	2	2.97	0.814201	2.99371	-3.0102
25a	1	7 v 1	1	1	5.25941	1	3.435	0.665375	2.99371	-3.0102
26a	1	7 v 1	7	1	4.53114	3	3.503	0.614831	2.99371	-3.0102
1a	1	5 v 2	5	1	6.66393	2	4.536	1.0051	1.40968	-1.9042
2a	1	5 v 2	5	1	5.94387	2	6.338	0.46645	1.40968	-1.9042
3a	1	5 v 2	2	1	8.17522	2	3.536	0.380522	1.40968	-1.9042
4a	1	5 v 2	5	1	4.85969	2	4.204	1.23176	1.40968	-1.9042
5a	1	5 v 2	5	0	4.65708	2	6.041	0.292012	1.40968	-1.9042
6a	1	5 v 2	2	1	4.35866	3	3.204	1.20395	1.40968	-1.9042
7a	1	5 v 2	2	1	6.97604	1	1.602	0.88374	1.40968	-1.9042
8a	1	5 v 2	2	1	7.10472	3	3.32	0.519948	1.40968	-1.9042
10a	1	5 v 2	5	1	4.1013	1	3.203	0.701912	1.40968	-1.9042
11a	1	5 v 2	2	1	6.3436	4	1.869	0.808566	1.40968	-1.9042
12a	1	5 v 2	5	1	6.63929	1	9.442	1.67456	1.40968	-1.9042
13a	1	5 v 2	2	1	7.56742	3	3.505	1.01016	1.40968	-1.9042
14a	1	5 v 2	5	0	4.34771	1	13.982	1.77741	1.40968	-1.9042
16a	1	5 v 2	5	1	5.85352	1	2.135	0.410834	1.40968	-1.9042
17a	1	5 v 2	2	1	4.51745	1	3.411	0.868381	1.40968	-1.9042
18a	1	5 v 2	2	1	6.81177	3	5.939	0.787222	1.40968	-1.9042
19a	1	5 v 2	2	1	4.17522	3	5.005	1.61699	1.40968	-1.9042
20a	1	5 v 2	5	1	4.65435	3	4.299	0.77341	1.40968	-1.9042
21a	1	5 v 2	5	1	6.71595	3	8.776	1.07437	1.40968	-1.9042
22a	1	5 v 2	2	0	5.47296	4	8.81	1.2351	1.40968	-1.9042
23a	1	5 v 2	5	1	6.47775	2	11.98	1.21931	1.40968	-1.9042
24a	1	5 v 2	5	1	5.16906	3	3.638	0.997327	1.40968	-1.9042
25a	1	5 v 2	2	1	5.25941	3	5.806	1.12465	1.40968	-1.9042
26a	1	5 v 2	2	1	4.53114	2	4.271	0.749627	1.40968	-1.9042
1a	1	6 v 4	4	1	6.66393	1	5.806	1.28651	0.623792	-0.67218
2a	1	6 v 4	4	1	5.94387	1	32.665	2.404	0.623792	-0.67218
3a	1	6 v 4	6	0	8.17522	1	23.857	2.56734	0.623792	-0.67218
4a	1	6 v 4	4	0	4.85969	1	3.203	0.938471	0.623792	-0.67218
5a	1	6 v 4	6	1	4.65708	1	52.887	2.55647	0.623792	-0.67218
6a	1	6 v 4	4	0	4.35866	1	2.97	1.11602	0.623792	-0.67218
7a	1	6 v 4	6	0	6.97604	4	1.87	1.03158	0.623792	-0.67218
8a	1	6 v 4	6	0	7.10472	4	6.639	1.03974	0.623792	-0.67218
10a	1	6 v 4	6	1	4.1013	3	3.438	0.75341	0.623792	-0.67218
11a	1	6 v 4	6	1	6.3436	3	2.97	1.28488	0.623792	-0.67218
12a	1	6 v 4	4	1	6.63929	2	4.738	0.840294	0.623792	-0.67218
13a	1	6 v 4	6	1	7.56742	1	3.569	1.0286	0.623792	-0.67218
14a	1	6 v 4	4	0	4.34771	2	7.142	0.907901	0.623792	-0.67218
16a	1	6 v 4	6	1	5.85352	3	5.739	1.10434	0.623792	-0.67218
17a	1	6 v 4	6	1	4.51745	3	4.003	1.01909	0.623792	-0.67218
18a	1	6 v 4	4	0	6.81177	1	7.847	1.04013	0.623792	-0.67218
19a	1	6 v 4	6	1	4.17522	1	3.338	1.07843	0.623792	-0.67218
20a	1	6 v 4	6	0	4.65435	4	6.434	1.15751	0.623792	-0.67218
21a	1	6 v 4	4	1	6.71595	4	2.903	0.35539	0.623792	-0.67218
22a	1	6 v 4	6	1	5.47296	3	7.207	1.01037	0.623792	-0.67218
23a	1	6 v 4	4	0	6.47775	4	14.003	1.42521	0.623792	-0.67218
24a	1	6 v 4	6	0	5.16906	4	2.268	0.621753	0.623792	-0.67218
25a	1	6 v 4	6	1	5.25941	2	4.67	0.9046	0.623792	-0.67218
26a	1	6 v 4	4	0	4.53114	4	5.706	1.00149	0.623792	-0.67218
1a	1	4 v 3	3	1	6.66393	3	4.439	0.983603	0.442588	-0.57633
2a	1	4 v 3	4	1	5.94387	3	13.28	0.977351	0.442588	-0.57633
3a	1	4 v 3	3	1	8.17522	3	7.175	0.772128	0.442588	-0.57633
4a	1	4 v 3	3	1	4.85969	3	2.241	0.656607	0.442588	-0.57633
5a	1	4 v 3	3	0	4.65708	3	21.42	1.03541	0.442588	-0.57633
6a	1	4 v 3	3	1	4.35866	4	2.636	0.990512	0.442588	-0.57633
7a	1	4 v 3	3	1	6.97604	2	2.637	1.4547	0.442588	-0.57633
8a	1	4 v 3	4	1	7.10472	2	10.878	1.70361	0.442588	-0.57633
10a	1	4 v 3	3	1	4.1013	2	6.774	1.48447	0.442588	-0.57633
11a	1	4 v 3	4	0	6.3436	2	2.871	1.24205	0.442588	-0.57633
12a	1	4 v 3	4	0	6.63929	3	4.136	0.733528	0.442588	-0.57633
13a	1	4 v 3	4	1	7.56742	4	3.904	1.12515	0.442588	-0.57633
14a	1	4 v 3	3	1	4.34771	3	6.605	0.839636	0.442588	-0.57633
16a	1	4 v 3	4	0	5.85352	2	7.908	1.52172	0.442588	-0.57633
17a	1	4 v 3	3	1	4.51745	2	4.897	1.24669	0.442588	-0.57633
18a	1	4 v 3	3	1	6.81177	2	6.28	0.832422	0.442588	-0.57633
19a	1	4 v 3	3	0	4.17522	4	1.403	0.453275	0.442588	-0.57633
20a	1	4 v 3	4	1	4.65435	2	7.668	1.37951	0.442588	-0.57633
21a	1	4 v 3	4	0	6.71595	2	17.957	2.19832	0.442588	-0.57633
22a	1	4 v 3	3	0	5.47296	1	5.874	0.823496	0.442588	-0.57633
23a	1	4 v 3	4	1	6.47775	1	7.975	0.811684	0.442588	-0.57633
24a	1	4 v 3	3	0	5.16906	1	5.715	1.56672	0.442588	-0.57633
25a	1	4 v 3	3	1	5.25941	4	6.739	1.30538	0.442588	-0.57633
26a	1	4 v 3	3	0	4.53114	1	9.31	1.63405	0.442588	-0.57633
1b	3	8 v 2	8	0	6.99795	4	4.612	1.12584	2.13276	-2.8534
2b	3	8 v 2	8	1	4.09035	4	1.794	0.407797	2.13276	-2.8534
3b	3	8 v 2	8	1	7.0089	3	2.87	0.7367	2.13276	-2.8534
4b	3	8 v 2	8	1	4.66256	2	5.185	0.753196	2.13276	-2.8534
5b	3	8 v 2	8	1	5.30048	1	1.689	0.648182	2.13276	-2.8534
6b	3	8 v 2	8	1	7.0527	4	5.304	1.43322	2.13276	-2.8534
7b	3	8 v 2	8	1	5.36345	3	4.004	0.59701	2.13276	-2.8534
8b	3	8 v 2	8	1	6.9076	2	4.305	0.81403	2.13276	-2.8534
10b	3	8 v 2	8	1	6.95688	4	3.964	0.976776	2.13276	-2.8534
11b	3	8 v 2	8	0	4.72553	3	2.303	0.814356	2.13276	-2.8534
12b	3	8 v 2	8	1	5.67009	2	4.095	0.69714	2.13276	-2.8534
15b	3	8 v 2	8	1	4.99658	3	2.336	0.81415	2.13276	-2.8534
16b	3	8 v 2	8	1	7.76728	1	2.836	0.82924	2.13276	-2.8534
17b	3	8 v 2	8	1	5.32512	2	10.41	1.01879	2.13276	-2.8534
18b	3	8 v 2	8	1	4.89254	4	4.17	0.938978	2.13276	-2.8534
19b	3	8 v 2	8	1	4.66804	3	4.173	1.05679	2.13276	-2.8534
20b	3	8 v 2	8	1	4.07666	1	2.335	0.846705	2.13276	-2.8534
21b	3	8 v 2	8	1	6.13826	4	4.069	0.801892	2.13276	-2.8534
22b	3	8 v 2	8	1	6.07529	3	2.401	1.05585	2.13276	-2.8534
23b	3	8 v 2	8	1	5.295	1	4.271	0.865933	2.13276	-2.8534
24b	3	8 v 2	8	1	6.19028	2	2.09	0.549097	2.13276	-2.8534
25b	3	8 v 2	8	1	6.97604	4	5.419	0.73126	2.13276	-2.8534
26b	3	8 v 2	8	1	4.77755	3	2.268	0.753927	2.13276	-2.8534
27b	3	8 v 2	8	1	5.75496	1	5.806	0.844233	2.13276	-2.8534
1b	3	3 v 9	3	1	6.99795	1	4.407	1.0758	1.69017	-2.5389
2b	3	3 v 9	3	0	4.09035	1	4.324	0.982895	1.69017	-2.5389
3b	3	3 v 9	3	1	7.0089	2	2.703	0.693833	1.69017	-2.5389
4b	3	3 v 9	3	0	4.66256	3	5.329	0.774114	1.69017	-2.5389
5b	3	3 v 9	3	1	5.30048	4	2.267	0.869999	1.69017	-2.5389
6b	3	3 v 9	3	1	7.0527	1	3.806	1.02844	1.69017	-2.5389
7b	3	3 v 9	3	0	5.36345	2	9.075	1.35311	1.69017	-2.5389
8b	3	3 v 9	3	1	6.9076	3	3.939	0.744824	1.69017	-2.5389
10b	3	3 v 9	3	1	6.95688	1	4.26	1.04971	1.69017	-2.5389
11b	3	3 v 9	3	1	4.72553	2	2.836	1.00283	1.69017	-2.5389
12b	3	3 v 9	3	1	5.67009	3	3.863	0.657644	1.69017	-2.5389
15b	3	3 v 9	3	1	4.99658	4	3.57	1.24423	1.69017	-2.5389
16b	3	3 v 9	3	1	7.76728	4	2.569	0.75117	1.69017	-2.5389
17b	3	3 v 9	3	1	5.32512	1	12.345	1.20816	1.69017	-2.5389
18b	3	3 v 9	3	1	4.89254	3	3.937	0.886512	1.69017	-2.5389
19b	3	3 v 9	3	0	4.66804	4	2.306	0.583982	1.69017	-2.5389
20b	3	3 v 9	3	1	4.07666	4	1.291	0.468135	1.69017	-2.5389
21b	3	3 v 9	3	0	6.13826	3	6.172	1.21634	1.69017	-2.5389
22b	3	3 v 9	3	1	6.07529	4	2.234	0.98241	1.69017	-2.5389
23b	3	3 v 9	3	1	5.295	4	4.764	0.965888	1.69017	-2.5389
24b	3	3 v 9	3	1	6.19028	1	4.638	1.21852	1.69017	-2.5389
25b	3	3 v 9	3	1	6.97604	3	2.802	0.378112	1.69017	-2.5389
26b	3	3 v 9	3	1	4.77755	4	3.095	1.02884	1.69017	-2.5389
27b	3	3 v 9	3	1	5.75496	4	5.104	0.742157	1.69017	-2.5389
1b	3	8 v 6	8	1	6.99795	2	3.134	0.765043	0.442588	-0.83537
2b	3	8 v 6	8	1	4.09035	2	8.6	1.95488	0.442588	-0.83537
3b	3	8 v 6	8	1	7.0089	1	6.807	1.74729	0.442588	-0.83537
4b	3	8 v 6	8	1	4.66256	4	5.118	0.743463	0.442588	-0.83537
5b	3	8 v 6	8	1	5.30048	3	2.801	1.07493	0.442588	-0.83537
6b	3	8 v 6	8	1	7.0527	2	3.797	1.02601	0.442588	-0.83537
7b	3	8 v 6	8	1	5.36345	1	8.341	1.24367	0.442588	-0.83537
8b	3	8 v 6	8	1	6.9076	4	5.571	1.05342	0.442588	-0.83537
10b	3	8 v 6	8	1	6.95688	2	5.072	1.2498	0.442588	-0.83537
11b	3	8 v 6	8	0	4.72553	1	4.104	1.4512	0.442588	-0.83537
12b	3	8 v 6	8	1	5.67009	4	3.905	0.664794	0.442588	-0.83537
15b	3	8 v 6	8	1	4.99658	1	2.302	0.8023	0.442588	-0.83537
16b	3	8 v 6	8	1	7.76728	3	3.404	0.995322	0.442588	-0.83537
17b	3	8 v 6	8	0	5.32512	4	4.771	0.466921	0.442588	-0.83537
18b	3	8 v 6	8	0	4.89254	2	3.971	0.894168	0.442588	-0.83537
19b	3	8 v 6	8	1	4.66804	1	5.248	1.32903	0.442588	-0.83537
20b	3	8 v 6	8	0	4.07666	3	4.538	1.64554	0.442588	-0.83537
21b	3	8 v 6	8	1	6.13826	2	5.206	1.02596	0.442588	-0.83537
22b	3	8 v 6	8	1	6.07529	1	2.291	1.00748	0.442588	-0.83537
23b	3	8 v 6	8	1	5.295	3	4.721	0.95717	0.442588	-0.83537
24b	3	8 v 6	8	0	6.19028	4	2.969	0.780033	0.442588	-0.83537
25b	3	8 v 6	8	1	6.97604	2	6.884	0.928952	0.442588	-0.83537
26b	3	8 v 6	8	1	4.77755	1	2.668	0.886894	0.442588	-0.83537
27b	3	8 v 6	8	0	5.75496	3	6.448	0.937584	0.442588	-0.83537
1b	3	3 v 4	3	1	6.99795	3	4.233	1.03332	0.442588	-0.57633
2b	3	3 v 4	3	1	4.09035	3	2.879	0.65443	0.442588	-0.57633
3b	3	3 v 4	3	1	7.0089	4	3.203	0.822178	0.442588	-0.57633
4b	3	3 v 4	3	0	4.66256	1	11.904	1.72923	0.442588	-0.57633
5b	3	3 v 4	3	1	5.30048	2	3.666	1.40689	0.442588	-0.57633
6b	3	3 v 4	3	1	7.0527	3	1.896	0.512329	0.442588	-0.57633
7b	3	3 v 4	3	0	5.36345	4	5.407	0.806203	0.442588	-0.57633
8b	3	3 v 4	3	0	6.9076	1	7.339	1.38773	0.442588	-0.57633
10b	3	3 v 4	3	1	6.95688	3	2.937	0.723711	0.442588	-0.57633
11b	3	3 v 4	3	1	4.72553	4	2.069	0.731612	0.442588	-0.57633
12b	3	3 v 4	3	1	5.67009	1	11.633	1.98042	0.442588	-0.57633
15b	3	3 v 4	3	1	4.99658	2	3.269	1.13932	0.442588	-0.57633
16b	3	3 v 4	3	0	7.76728	2	4.871	1.42427	0.442588	-0.57633
17b	3	3 v 4	3	0	5.32512	3	13.346	1.30613	0.442588	-0.57633
18b	3	3 v 4	3	1	4.89254	1	5.686	1.28034	0.442588	-0.57633
19b	3	3 v 4	3	0	4.66804	2	4.068	1.0302	0.442588	-0.57633
20b	3	3 v 4	3	1	4.07666	2	2.867	1.03962	0.442588	-0.57633
21b	3	3 v 4	3	0	6.13826	1	4.85	0.955806	0.442588	-0.57633
22b	3	3 v 4	3	1	6.07529	2	2.17	0.954266	0.442588	-0.57633
23b	3	3 v 4	3	1	5.295	2	5.973	1.21101	0.442588	-0.57633
24b	3	3 v 4	3	0	6.19028	3	5.528	1.45235	0.442588	-0.57633
25b	3	3 v 4	3	0	6.97604	1	14.537	1.96168	0.442588	-0.57633
26b	3	3 v 4	3	0	4.77755	2	4.002	1.33034	0.442588	-0.57633
27b	3	3 v 4	3	1	5.75496	2	10.151	1.47603	0.442588	-0.57633
1c	2	9 v 1	9	1	6.50787	1	2.536	0.494347	3.38035	-4.7127
2c	2	9 v 1	9	0	4.06297	4	1.601	0.675884	3.38035	-4.7127
3c	2	9 v 1	1	1	4.32033	3	2.169	0.874773	3.38035	-4.7127
4c	2	9 v 1	9	1	5.17454	3	3.277	1.00306	3.38035	-4.7127
5c	2	9 v 1	1	0	4.33949	1	3.085	0.799119	3.38035	-4.7127
6c	2	9 v 1	9	1	6.22861	4	2.05	0.632863	3.38035	-4.7127
7c	2	9 v 1	1	1	7.57563	3	1.722	0.20213	3.38035	-4.7127
8c	2	9 v 1	9	1	7.85216	2	2.276	0.770416	3.38035	-4.7127
9c	2	9 v 1	9	1	7.27447	4	2.183	0.639239	3.38035	-4.7127
10c	2	9 v 1	1	1	4.63518	1	2.401	0.781321	3.38035	-4.7127
11c	2	9 v 1	1	1	5.82067	2	2.385	0.342034	3.38035	-4.7127
12c	2	9 v 1	9	1	5.91102	3	2.289	0.894315	3.38035	-4.7127
13c	2	9 v 1	9	1	5.67009	1	4.802	1.48634	3.38035	-4.7127
14c	2	9 v 1	9	1	7.96167	4	2.268	0.497259	3.38035	-4.7127
15c	2	9 v 1	1	1	6.56537	3	3.069	0.888985	3.38035	-4.7127
16c	2	9 v 1	9	1	6.75154	2	3.802	1.08111	3.38035	-4.7127
17c	2	9 v 1	1	1	7.74538	1	1.905	0.554949	3.38035	-4.7127
18c	2	9 v 1	9	1	4.08214	4	2.538	0.891621	3.38035	-4.7127
19c	2	9 v 1	1	1	5.20739	3	2.547	0.556022	3.38035	-4.7127
20c	2	9 v 1	9	1	6.23409	2	3.255	0.439895	3.38035	-4.7127
21c	2	9 v 1	9	1	7.30732	4	6.048	0.569545	3.38035	-4.7127
22c	2	9 v 1	1	1	4.26283	1	2.286	0.632409	3.38035	-4.7127
23c	2	9 v 1	1	1	5.13895	2	2.347	0.902345	3.38035	-4.7127
24c	2	9 v 1	9	1	5.9165	3	2.886	0.994572	3.38035	-4.7127
1c	2	7 v 2	2	1	6.50787	4	3.37	0.65692	1.92733	-2.3956
2c	2	7 v 2	7	1	4.06297	3	1.536	0.648443	1.92733	-2.3956
3c	2	7 v 2	2	1	4.32033	2	2.214	0.892922	1.92733	-2.3956
4c	2	7 v 2	7	1	5.17454	1	3.085	0.944291	1.92733	-2.3956
5c	2	7 v 2	2	0	4.33949	4	5.036	1.30449	1.92733	-2.3956
6c	2	7 v 2	2	1	6.22861	3	3.536	1.09161	1.92733	-2.3956
7c	2	7 v 2	7	1	7.57563	2	1.328	0.155882	1.92733	-2.3956
8c	2	7 v 2	2	1	7.85216	1	3.087	1.04494	1.92733	-2.3956
9c	2	7 v 2	2	1	7.27447	1	3.737	1.09429	1.92733	-2.3956
10c	2	7 v 2	7	1	4.63518	2	3.768	1.22616	1.92733	-2.3956
11c	2	7 v 2	7	1	5.82067	3	4.093	0.586978	1.92733	-2.3956
12c	2	7 v 2	2	1	5.91102	4	3.175	1.24048	1.92733	-2.3956
13c	2	7 v 2	2	1	5.67009	4	2.484	0.768862	1.92733	-2.3956
14c	2	7 v 2	7	1	7.96167	3	2.185	0.479062	1.92733	-2.3956
15c	2	7 v 2	2	1	6.56537	2	1.852	0.536462	1.92733	-2.3956
16c	2	7 v 2	7	0	6.75154	1	4.688	1.33305	1.92733	-2.3956
17c	2	7 v 2	2	1	7.74538	4	2.652	0.772558	1.92733	-2.3956
18c	2	7 v 2	2	1	4.08214	3	3.397	1.1934	1.92733	-2.3956
19c	2	7 v 2	7	1	5.20739	2	4.835	1.0555	1.92733	-2.3956
20c	2	7 v 2	2	1	6.23409	1	8.403	1.13562	1.92733	-2.3956
21c	2	7 v 2	2	1	7.30732	1	20.312	1.9128	1.92733	-2.3956
22c	2	7 v 2	7	1	4.26283	2	2.434	0.673352	1.92733	-2.3956
23c	2	7 v 2	7	1	5.13895	3	2.019	0.77624	1.92733	-2.3956
24c	2	7 v 2	2	1	5.9165	4	3.186	1.09796	1.92733	-2.3956
1c	2	4 v 2	2	1	6.50787	2	3.568	0.695517	1.06638	-1.6947
2c	2	4 v 2	4	0	4.06297	1	4.17	1.76042	1.06638	-1.6947
3c	2	4 v 2	4	1	4.32033	4	2.965	1.19581	1.06638	-1.6947
4c	2	4 v 2	2	1	5.17454	4	2.703	0.827365	1.06638	-1.6947
5c	2	4 v 2	2	0	4.33949	3	3.635	0.941588	1.06638	-1.6947
6c	2	4 v 2	4	0	6.22861	2	4.169	1.28703	1.06638	-1.6947
7c	2	4 v 2	2	1	7.57563	1	10.89	1.27828	1.06638	-1.6947
8c	2	4 v 2	4	0	7.85216	4	4.152	1.40543	1.06638	-1.6947
9c	2	4 v 2	4	1	7.27447	3	2.552	0.747291	1.06638	-1.6947
10c	2	4 v 2	2	1	4.63518	4	2.77	0.901399	1.06638	-1.6947
11c	2	4 v 2	4	1	5.82067	1	6.871	0.985372	1.06638	-1.6947
12c	2	4 v 2	2	1	5.91102	2	2.006	0.783747	1.06638	-1.6947
13c	2	4 v 2	2	1	5.67009	2	3.485	1.0787	1.06638	-1.6947
14c	2	4 v 2	4	1	7.96167	1	2.901	0.636045	1.06638	-1.6947
15c	2	4 v 2	4	1	6.56537	4	5.987	1.73423	1.06638	-1.6947
16c	2	4 v 2	2	1	6.75154	3	2.491	0.708324	1.06638	-1.6947
17c	2	4 v 2	2	1	7.74538	3	3.887	1.13233	1.06638	-1.6947
18c	2	4 v 2	4	1	4.08214	2	3.001	1.05428	1.06638	-1.6947
19c	2	4 v 2	2	1	5.20739	1	6.905	1.5074	1.06638	-1.6947
20c	2	4 v 2	4	1	6.23409	4	7.593	1.02615	1.06638	-1.6947
21c	2	4 v 2	4	1	7.30732	3	11.03	1.0387	1.06638	-1.6947
22c	2	4 v 2	2	1	4.26283	4	2.269	0.627706	1.06638	-1.6947
23c	2	4 v 2	4	1	5.13895	1	4.196	1.61323	1.06638	-1.6947
24c	2	4 v 2	2	1	5.9165	2	2.833	0.976307	1.06638	-1.6947
1c	2	8 v 9	9	1	6.50787	3	11.046	2.15322	0.181205	-0.44608
2c	2	8 v 9	8	0	4.06297	2	2.168	0.915251	0.181205	-0.44608
3c	2	8 v 9	9	1	4.32033	1	2.57	1.0365	0.181205	-0.44608
4c	2	8 v 9	9	0	5.17454	2	4.003	1.22528	0.181205	-0.44608
5c	2	8 v 9	8	0	4.33949	2	3.686	0.954799	0.181205	-0.44608
6c	2	8 v 9	9	0	6.22861	1	3.202	0.9885	0.181205	-0.44608
7c	2	8 v 9	9	1	7.57563	4	20.137	2.36371	0.181205	-0.44608
8c	2	8 v 9	8	1	7.85216	3	2.302	0.779216	0.181205	-0.44608
9c	2	8 v 9	8	1	7.27447	2	5.188	1.51918	0.181205	-0.44608
10c	2	8 v 9	9	1	4.63518	3	3.353	1.09112	0.181205	-0.44608
11c	2	8 v 9	8	0	5.82067	4	14.543	2.08562	0.181205	-0.44608
12c	2	8 v 9	9	0	5.91102	1	2.768	1.08146	0.181205	-0.44608
13c	2	8 v 9	8	1	5.67009	3	2.152	0.666099	0.181205	-0.44608
14c	2	8 v 9	9	0	7.96167	2	10.89	2.38763	0.181205	-0.44608
15c	2	8 v 9	9	1	6.56537	1	2.901	0.840322	0.181205	-0.44608
16c	2	8 v 9	8	1	6.75154	4	3.086	0.877515	0.181205	-0.44608
17c	2	8 v 9	8	0	7.74538	2	5.287	1.54016	0.181205	-0.44608
18c	2	8 v 9	9	1	4.08214	1	2.45	0.860706	0.181205	-0.44608
19c	2	8 v 9	9	0	5.20739	4	4.036	0.881078	0.181205	-0.44608
20c	2	8 v 9	8	1	6.23409	3	10.347	1.39834	0.181205	-0.44608
21c	2	8 v 9	8	0	7.30732	2	5.086	0.478953	0.181205	-0.44608
22c	2	8 v 9	9	1	4.26283	3	7.47	2.06653	0.181205	-0.44608
23c	2	8 v 9	8	1	5.13895	4	1.842	0.708189	0.181205	-0.44608
24c	2	8 v 9	9	1	5.9165	1	2.702	0.931162	0.181205	-0.44608
1d	4	8 v 1	8	1	6.55441	1	3.001	1.1497	3.19914	-3.4862
2d	4	8 v 1	1	1	7.09651	3	6.751	1.12315	3.19914	-3.4862
3d	4	8 v 1	8	1	5.32238	2	1.799	0.856973	3.19914	-3.4862
4d	4	8 v 1	1	1	7.52909	4	3.1	0.665557	3.19914	-3.4862
5d	4	8 v 1	8	1	8.51198	1	1.867	0.502017	3.19914	-3.4862
6d	4	8 v 1	1	1	6.86379	4	2.335	0.782441	3.19914	-3.4862
7d	4	8 v 1	8	1	6.44764	3	13.03	2.03546	3.19914	-3.4862
8d	4	8 v 1	1	1	4.62971	2	2.267	0.661174	3.19914	-3.4862
9d	4	8 v 1	1	1	5.62628	1	2.228	0.787488	3.19914	-3.4862
10d	4	8 v 1	8	1	5.99589	3	2.833	0.315831	3.19914	-3.4862
11d	4	8 v 1	1	1	6.63107	4	2.102	0.273111	3.19914	-3.4862
12d	4	8 v 1	8	1	5.13621	2	3.168	0.900704	3.19914	-3.4862
13d	4	8 v 1	1	1	5.30048	1	3.431	1.01165	3.19914	-3.4862
14d	4	8 v 1	8	1	5.08145	2	2.683	0.924057	3.19914	-3.4862
15d	4	8 v 1	1	1	5.57974	3	1.603	0.379858	3.19914	-3.4862
16d	4	8 v 1	8	1	5.4538	4	5.608	1.24893	3.19914	-3.4862
17d	4	8 v 1	8	1	4.83504	1	1.972	0.359002	3.19914	-3.4862
18d	4	8 v 1	1	1	6.59274	2	3.49	0.67495	3.19914	-3.4862
19d	4	8 v 1	8	1	5.72758	3	3.022	0.826134	3.19914	-3.4862
20d	4	8 v 1	1	1	4.21081	4	3.945	1.53383	3.19914	-3.4862
21d	4	8 v 1	1	1	6.37919	1	2.301	0.731928	3.19914	-3.4862
22d	4	8 v 1	8	1	5.67556	2	2.583	0.876485	3.19914	-3.4862
24d	4	8 v 1	8	1	4.54483	3	5.538	0.693659	3.19914	-3.4862
25d	4	8 v 1	1	1	6.00411	1	2.3	0.566224	3.19914	-3.4862
1d	4	2 v 7	2	1	6.55441	4	2.133	0.817163	1.92733	-2.3956
2d	4	2 v 7	7	1	7.09651	2	5.313	0.883916	1.92733	-2.3956
3d	4	2 v 7	2	1	5.32238	3	1.934	0.921281	1.92733	-2.3956
4d	4	2 v 7	7	1	7.52909	1	2.963	0.636144	1.92733	-2.3956
5d	4	2 v 7	7	0	8.51198	3	3.677	0.988707	1.92733	-2.3956
6d	4	2 v 7	2	1	6.86379	2	2.332	0.781436	1.92733	-2.3956
7d	4	2 v 7	2	1	6.44764	4	3.192	0.498633	1.92733	-2.3956
8d	4	2 v 7	7	1	4.62971	1	3	0.874954	1.92733	-2.3956
9d	4	2 v 7	2	1	5.62628	2	2.649	0.936291	1.92733	-2.3956
10d	4	2 v 7	7	1	5.99589	4	7.483	0.834225	1.92733	-2.3956
11d	4	2 v 7	2	1	6.63107	3	2.741	0.356136	1.92733	-2.3956
12d	4	2 v 7	7	1	5.13621	1	2.764	0.785841	1.92733	-2.3956
13d	4	2 v 7	2	1	5.30048	4	3.108	0.916409	1.92733	-2.3956
14d	4	2 v 7	7	1	5.08145	3	2.001	0.689168	1.92733	-2.3956
15d	4	2 v 7	2	1	5.57974	2	7.58	1.79621	1.92733	-2.3956
16d	4	2 v 7	7	1	5.4538	1	3.067	0.683035	1.92733	-2.3956
17d	4	2 v 7	7	1	4.83504	2	3.924	0.714364	1.92733	-2.3956
18d	4	2 v 7	2	1	6.59274	3	3.382	0.654064	1.92733	-2.3956
19d	4	2 v 7	7	1	5.72758	4	3.887	1.0626	1.92733	-2.3956
20d	4	2 v 7	2	0	4.21081	1	1.957	0.760886	1.92733	-2.3956
21d	4	2 v 7	2	1	6.37919	3	2.986	0.949821	1.92733	-2.3956
22d	4	2 v 7	7	1	5.67556	4	2.701	0.916525	1.92733	-2.3956
24d	4	2 v 7	2	1	4.54483	1	12.375	1.55002	1.92733	-2.3956
25d	4	2 v 7	2	1	6.00411	3	2.153	0.530034	1.92733	-2.3956
1d	4	6 v 3	6	0	6.55441	3	2.541	0.97347	1.06638	-1.254
2d	4	6 v 3	3	1	7.09651	4	5.561	0.925176	1.06638	-1.254
3d	4	6 v 3	3	1	5.32238	1	1.935	0.921758	1.06638	-1.254
4d	4	6 v 3	6	1	7.52909	2	6.268	1.34571	1.06638	-1.254
5d	4	6 v 3	6	1	8.51198	2	4.932	1.32616	1.06638	-1.254
6d	4	6 v 3	3	1	6.86379	3	3.168	1.06157	1.06638	-1.254
7d	4	6 v 3	6	1	6.44764	1	2.594	0.405218	1.06638	-1.254
8d	4	6 v 3	3	1	4.62971	4	3.678	1.07269	1.06638	-1.254
9d	4	6 v 3	6	1	5.62628	4	4.096	1.44773	1.06638	-1.254
10d	4	6 v 3	3	0	5.99589	2	10.266	1.14448	1.06638	-1.254
11d	4	6 v 3	6	1	6.63107	1	18.037	2.34353	1.06638	-1.254
12d	4	6 v 3	3	1	5.13621	3	5.081	1.44459	1.06638	-1.254
13d	4	6 v 3	6	1	5.30048	2	2.79	0.822645	1.06638	-1.254
14d	4	6 v 3	3	1	5.08145	4	4.129	1.42208	1.06638	-1.254
15d	4	6 v 3	3	1	5.57974	1	2.665	0.631517	1.06638	-1.254
16d	4	6 v 3	3	1	5.4538	3	4.554	1.0142	1.06638	-1.254
17d	4	6 v 3	6	1	4.83504	3	6.926	1.26088	1.06638	-1.254
18d	4	6 v 3	6	1	6.59274	4	9.509	1.839	1.06638	-1.254
19d	4	6 v 3	3	1	5.72758	1	4.504	1.23127	1.06638	-1.254
20d	4	6 v 3	6	1	4.21081	2	2.6	1.01089	1.06638	-1.254
21d	4	6 v 3	6	1	6.37919	4	2.552	0.811769	1.06638	-1.254
22d	4	6 v 3	3	1	5.67556	3	2.151	0.729895	1.06638	-1.254
24d	4	6 v 3	6	1	4.54483	2	4.435	0.555503	1.06638	-1.254
25d	4	6 v 3	6	0	6.00411	4	2.151	0.529542	1.06638	-1.254
1d	4	5 v 4	4	1	6.55441	2	2.766	1.05967	0.343298	-0.2405
2d	4	5 v 4	5	1	7.09651	1	6.418	1.06775	0.343298	-0.2405
3d	4	5 v 4	5	0	5.32238	4	2.729	1.29999	0.343298	-0.2405
4d	4	5 v 4	4	0	7.52909	3	6.3	1.35258	0.343298	-0.2405
5d	4	5 v 4	5	0	8.51198	4	4.4	1.18311	0.343298	-0.2405
6d	4	5 v 4	4	0	6.86379	1	4.102	1.37455	0.343298	-0.2405
7d	4	5 v 4	5	1	6.44764	2	6.79	1.06069	0.343298	-0.2405
8d	4	5 v 4	4	1	4.62971	3	4.77	1.39118	0.343298	-0.2405
9d	4	5 v 4	5	0	5.62628	3	2.344	0.828488	0.343298	-0.2405
10d	4	5 v 4	4	0	5.99589	1	15.298	1.70546	0.343298	-0.2405
11d	4	5 v 4	5	0	6.63107	2	7.906	1.02722	0.343298	-0.2405
12d	4	5 v 4	4	0	5.13621	4	3.056	0.868861	0.343298	-0.2405
13d	4	5 v 4	5	0	5.30048	3	4.237	1.2493	0.343298	-0.2405
14d	4	5 v 4	4	0	5.08145	1	2.801	0.964698	0.343298	-0.2405
15d	4	5 v 4	5	1	5.57974	4	5.032	1.19242	0.343298	-0.2405
16d	4	5 v 4	4	0	5.4538	2	4.732	1.05384	0.343298	-0.2405
17d	4	5 v 4	4	0	4.83504	4	9.15	1.66576	0.343298	-0.2405
18d	4	5 v 4	5	1	6.59274	1	4.302	0.831988	0.343298	-0.2405
19d	4	5 v 4	4	0	5.72758	2	3.219	0.879989	0.343298	-0.2405
20d	4	5 v 4	5	1	4.21081	3	1.786	0.694401	0.343298	-0.2405
21d	4	5 v 4	4	1	6.37919	2	4.736	1.50648	0.343298	-0.2405
22d	4	5 v 4	5	1	5.67556	1	4.353	1.4771	0.343298	-0.2405
24d	4	5 v 4	5	0	4.54483	4	9.587	1.20081	0.343298	-0.2405
25d	4	5 v 4	4	1	6.00411	2	9.644	2.3742	0.343298	-0.2405

## Sheet: Exp 4-7; No. of Marbles; Fig 4
Inbox	Prop4	CIdown	CIup
1	0.71	0.11	0.1
2	0.958	0.1	0.09
3	1.053	0.08	0.08
4	1.249	0.14	0.13
5	1.031	0.14	0.14
6	1.179	0.22	0.19
7	0.777	0.08	0.08
8	0.963	0.09	0.08
9	1.073	0.21	0.19

## Sheet: Exp 4-7; Fig 3B; SI Fig 2B
contrast	experiment	sub_num	playtime	trial	prop4	inbox	age	subj	level	sim_dprimes	discrim
7 v 1	1	1	1.675	4	1.61707	1	6.66393	1a	4	3.89182	-3.01021
7 v 1	1	4	0.428139	4	0.690978	7	4.85969	4a	4	3.89182	-3.01021
7 v 1	1	5	1.00953	4	0.181464	1	4.65708	5a	4	3.89182	-3.01021
7 v 1	1	7	1.05147	2	0.788292	7	4.35866	7a	4	3.89182	-3.01021
7 v 1	1	8	0.786341	3	0.851103	7	6.97604	8a	4	3.89182	-3.01021
7 v 1	1	10	0.381436	4	0.388855	1	4.1013	10a	4	3.89182	-3.01021
7 v 1	1	11	0.720072	1	0.757891	7	6.3436	11a	4	3.89182	-3.01021
7 v 1	1	12	1.55596	4	1.0093	7	6.63929	12a	4	3.89182	-3.01021
7 v 1	1	13	1.05347	2	1.3272	7	7.56742	13a	4	3.89182	-3.01021
7 v 1	1	14	0.678788	4	0.795094	7	4.34771	14a	4	3.89182	-3.01021
7 v 1	1	17	1.08348	4	0.780782	7	4.51745	17a	4	3.89182	-3.01021
7 v 1	1	19	0.962533	2	1.09796	1	4.17522	19a	4	3.89182	-3.01021
7 v 1	1	23	1.84766	3	0.913555	1	6.47775	23a	4	3.89182	-3.01021
7 v 1	1	25	1.17019	1	0.778285	1	5.25941	25a	4	3.89182	-3.01021
5 v 2	1	1	0.912331	2	0.880778	5	6.66393	1a	3	1.83258	-1.9042
5 v 2	1	4	0.135689	2	0.21899	5	4.85969	4a	3	1.83258	-1.9042
5 v 2	1	5	1.97352	2	0.354744	5	4.65708	5a	3	1.83258	-1.9042
5 v 2	1	7	1.72716	3	1.29486	2	4.35866	7a	3	1.83258	-1.9042
5 v 2	1	8	0.067732	1	0.0733103	2	6.97604	8a	3	1.83258	-1.9042
5 v 2	1	10	1.28831	1	1.31337	5	4.1013	10a	3	1.83258	-1.9042
5 v 2	1	11	0.841134	4	0.885311	2	6.3436	11a	3	1.83258	-1.9042
5 v 2	1	12	1.35487	1	0.878864	5	6.63929	12a	3	1.83258	-1.9042
5 v 2	1	13	1.23106	3	1.55094	2	7.56742	13a	3	1.83258	-1.9042
5 v 2	1	14	1.05083	1	1.23089	5	4.34771	14a	3	1.83258	-1.9042
5 v 2	1	17	1.40084	1	1.00948	2	4.51745	17a	3	1.83258	-1.9042
5 v 2	1	19	0.656683	3	0.749079	2	4.17522	19a	3	1.83258	-1.9042
5 v 2	1	23	3.50472	2	1.73287	5	6.47775	23a	3	1.83258	-1.9042
5 v 2	1	25	2.09728	3	1.39489	2	5.25941	25a	3	1.83258	-1.9042
6 v 4	1	1	0.210644	1	0.203359	4	6.66393	1a	2	0.81093	-0.672182
6 v 4	1	4	0.349685	1	0.56436	4	4.85969	4a	2	0.81093	-0.672182
6 v 4	1	5	12.5879	1	2.26269	6	4.65708	5a	2	0.81093	-0.672182
6 v 4	1	7	1.2004	1	0.899949	6	4.35866	7a	2	0.81093	-0.672182
6 v 4	1	8	1.675	4	1.81295	6	6.97604	8a	2	0.81093	-0.672182
6 v 4	1	10	0.578938	3	0.590198	6	4.1013	10a	2	0.81093	-0.672182
6 v 4	1	11	1.08919	3	1.1464	6	6.3436	11a	2	0.81093	-0.672182
6 v 4	1	12	1.52504	2	0.989247	4	6.63929	12a	2	0.81093	-0.672182
6 v 4	1	13	0.742994	1	0.936055	6	7.56742	13a	2	0.81093	-0.672182
6 v 4	1	14	0.961589	2	1.12635	4	4.34771	14a	2	0.81093	-0.672182
6 v 4	1	17	1.4689	3	1.05852	6	4.51745	17a	2	0.81093	-0.672182
6 v 4	1	19	1.25858	1	1.43566	6	4.17522	19a	2	0.81093	-0.672182
6 v 4	1	23	2.25203	4	1.11349	4	6.47775	23a	2	0.81093	-0.672182
6 v 4	1	25	0.732238	2	0.487009	6	5.25941	25a	2	0.81093	-0.672182
4 v 3	1	1	1.34532	3	1.29879	3	6.66393	1a	1	0.575364	-0.576332
4 v 3	1	4	1.56494	3	2.52567	3	4.85969	4a	1	0.575364	-0.576332
4 v 3	1	5	6.68202	3	1.2011	3	4.65708	5a	1	0.575364	-0.576332
4 v 3	1	7	1.3564	4	1.0169	3	4.35866	7a	1	0.575364	-0.576332
4 v 3	1	8	1.16656	2	1.26264	4	6.97604	8a	1	0.575364	-0.576332
4 v 3	1	10	1.675	2	1.70758	3	4.1013	10a	1	0.575364	-0.576332
4 v 3	1	11	1.15	2	1.2104	4	6.3436	11a	1	0.575364	-0.576332
4 v 3	1	12	1.7306	3	1.12259	4	6.63929	12a	1	0.575364	-0.576332
4 v 3	1	13	0.14748	4	0.185802	4	7.56742	13a	1	0.575364	-0.576332
4 v 3	1	14	0.723672	3	0.847669	3	4.34771	14a	1	0.575364	-0.576332
4 v 3	1	17	1.59753	2	1.15122	3	4.51745	17a	1	0.575364	-0.576332
4 v 3	1	19	0.628818	4	0.717293	3	4.17522	19a	1	0.575364	-0.576332
4 v 3	1	23	0.485569	1	0.240084	4	6.47775	23a	1	0.575364	-0.576332
4 v 3	1	25	2.01447	4	1.33982	3	5.25941	25a	1	0.575364	-0.576332
2 v 8	2	3	1.33195	3	1.18161	8	7.0089	3b	4	2.77259	-2.85343
2 v 8	2	4	0	2	0	8	4.66256	4b	4	2.77259	-2.85343
2 v 8	2	6	1.64694	4	1.12309	8	7.0527	6b	4	2.77259	-2.85343
2 v 8	2	15	1.35695	3	1.14339	8	4.99658	15b	4	2.77259	-2.85343
2 v 8	2	16	1.07016	1	0.947997	8	7.76728	16b	4	2.77259	-2.85343
2 v 8	2	17	0.568632	2	0.243813	8	5.32512	17b	4	2.77259	-2.85343
2 v 8	2	18	0.443423	4	0.329037	8	4.89254	18b	4	2.77259	-2.85343
2 v 8	2	19	1.1649	3	0.922757	8	4.66804	19b	4	2.77259	-2.85343
2 v 8	2	20	0.682735	1	1.02499	8	4.07666	20b	4	2.77259	-2.85343
2 v 8	2	21	1.36375	4	0.670219	8	6.13826	21b	4	2.77259	-2.85343
2 v 8	2	23	1.4231	1	0.998944	8	5.295	23b	4	2.77259	-2.85343
2 v 8	2	24	0.926155	2	0.839197	8	6.19028	24b	4	2.77259	-2.85343
2 v 8	2	25	0.34453	4	0.347198	8	6.97604	25b	4	2.77259	-2.85343
2 v 8	2	26	0.928578	3	0.995516	8	4.77755	26b	4	2.77259	-2.85343
2 v 8	2	27	0.882261	1	1.02362	8	5.75496	27b	4	2.77259	-2.85343
9 v 3	2	3	0	2	0	3	7.0089	3b	3	2.19722	-2.53894
9 v 3	2	4	1.46265	3	1.19187	3	4.66256	4b	3	2.19722	-2.53894
9 v 3	2	6	1.71109	1	1.16683	3	7.0527	6b	3	2.19722	-2.53894
9 v 3	2	15	0.184518	4	0.155478	3	4.99658	15b	3	2.19722	-2.53894
9 v 3	2	16	0.795575	4	0.704755	3	7.76728	16b	3	2.19722	-2.53894
9 v 3	2	17	4.27534	1	1.83315	3	5.32512	17b	3	2.19722	-2.53894
9 v 3	2	18	1.33003	3	0.986936	3	4.89254	18b	3	2.19722	-2.53894
9 v 3	2	19	1.31647	4	1.04282	3	4.66804	19b	3	2.19722	-2.53894
9 v 3	2	20	0.45558	4	0.683962	3	4.07666	20b	3	2.19722	-2.53894
9 v 3	2	21	2.11256	3	1.03822	3	6.13826	21b	3	2.19722	-2.53894
9 v 3	2	23	1.57636	4	1.10652	3	5.295	23b	3	2.19722	-2.53894
9 v 3	2	24	1.02399	1	0.927843	3	6.19028	24b	3	2.19722	-2.53894
9 v 3	2	25	0.864086	3	0.870778	3	6.97604	25b	3	2.19722	-2.53894
9 v 3	2	26	0.913475	4	0.979324	3	4.77755	26b	3	2.19722	-2.53894
9 v 3	2	27	0.191472	4	0.22215	3	5.75496	27b	3	2.19722	-2.53894
6 v 8	2	3	1.97262	1	1.74996	8	7.0089	3b	2	0.575364	-0.835367
6 v 8	2	4	1.0974	4	0.894249	8	4.66256	4b	2	0.575364	-0.835367
6 v 8	2	6	1.78405	2	1.21659	8	7.0527	6b	2	0.575364	-0.835367
6 v 8	2	15	1.5441	1	1.30109	8	4.99658	15b	2	0.575364	-0.835367
6 v 8	2	16	0.980588	3	0.868648	8	7.76728	16b	2	0.575364	-0.835367
6 v 8	2	17	0.394089	4	0.168974	8	5.32512	17b	2	0.575364	-0.835367
6 v 8	2	18	1.73668	2	1.28868	8	4.89254	18b	2	0.575364	-0.835367
6 v 8	2	19	1.13209	1	0.896762	8	4.66804	19b	2	0.575364	-0.835367
6 v 8	2	20	1.28816	3	1.93392	8	4.07666	20b	2	0.575364	-0.835367
6 v 8	2	21	2.37703	2	1.1682	8	6.13826	21b	2	0.575364	-0.835367
6 v 8	2	23	0.803109	3	0.563741	8	5.295	23b	2	0.575364	-0.835367
6 v 8	2	24	1.02011	4	0.92433	8	6.19028	24b	2	0.575364	-0.835367
6 v 8	2	25	1.43949	2	1.45064	8	6.97604	25b	2	0.575364	-0.835367
6 v 8	2	26	0.825923	1	0.885461	8	4.77755	26b	2	0.575364	-0.835367
6 v 8	2	27	1.31271	3	1.52303	8	5.75496	27b	2	0.575364	-0.835367
4 v 3	2	3	1.20439	4	1.06844	3	7.0089	3b	1	0.575364	-0.576332
4 v 3	2	4	2.34867	1	1.91388	3	4.66256	4b	1	0.575364	-0.576332
4 v 3	2	6	0.723672	3	0.49349	3	7.0527	6b	1	0.575364	-0.576332
4 v 3	2	15	1.66154	2	1.40004	3	4.99658	15b	1	0.575364	-0.576332
4 v 3	2	16	1.66914	2	1.4786	3	7.76728	16b	1	0.575364	-0.576332
4 v 3	2	17	4.09091	3	1.75407	3	5.32512	17b	1	0.575364	-0.576332
4 v 3	2	18	1.88042	1	1.39534	3	4.89254	18b	1	0.575364	-0.576332
4 v 3	2	19	1.43621	2	1.13766	3	4.66804	19b	1	0.575364	-0.576332
4 v 3	2	20	0.237879	2	0.357128	3	4.07666	20b	1	0.575364	-0.576332
4 v 3	2	21	2.28579	1	1.12336	3	6.13826	21b	1	0.575364	-0.576332
4 v 3	2	23	1.89586	2	1.33079	3	5.295	23b	1	0.575364	-0.576332
4 v 3	2	24	1.44423	3	1.30863	3	6.19028	24b	1	0.575364	-0.576332
4 v 3	2	25	1.32115	1	1.33138	3	6.97604	25b	1	0.575364	-0.576332
4 v 3	2	26	1.06307	2	1.1397	3	4.77755	26b	1	0.575364	-0.576332
4 v 3	2	27	1.06118	2	1.2312	3	5.75496	27b	1	0.575364	-0.576332
9 v 1	3	1	1.27689	1	1.06484	9	6.50787	1c	4	4.39445	-4.71269
9 v 1	3	2	0.189649	4	0.306977	9	4.06297	2c	4	4.39445	-4.71269
9 v 1	3	3	0.854936	3	0.781695	1	4.32033	3c	4	4.39445	-4.71269
9 v 1	3	4	0.915022	3	0.871338	9	5.17454	4c	4	4.39445	-4.71269
9 v 1	3	5	1.06577	1	0.89818	1	4.33949	5c	4	4.39445	-4.71269
9 v 1	3	6	0.887848	4	1.42267	9	6.22861	6c	4	4.39445	-4.71269
9 v 1	3	7	0.784114	3	0.279128	1	7.57563	7c	4	4.39445	-4.71269
9 v 1	3	9	0.15486	4	0.201574	9	7.27447	9c	4	4.39445	-4.71269
9 v 1	3	10	0.195214	1	0.229166	1	4.63518	10c	4	4.39445	-4.71269
9 v 1	3	11	0.955558	2	0.435601	1	5.82067	11c	4	4.39445	-4.71269
9 v 1	3	12	2.33096	3	1.27681	9	5.91102	12c	4	4.39445	-4.71269
9 v 1	3	13	1.22164	1	1.24522	9	5.67009	13c	4	4.39445	-4.71269
9 v 1	3	14	0.748785	4	0.65789	9	7.96167	14c	4	4.39445	-4.71269
9 v 1	3	15	1.17277	3	0.919007	1	6.56537	15c	4	4.39445	-4.71269
9 v 1	3	16	1.61548	2	1.03088	9	6.75154	16c	4	4.39445	-4.71269
9 v 1	3	17	0.924107	1	0.784415	1	7.74538	17c	4	4.39445	-4.71269
9 v 1	3	18	0.354815	4	0.201333	9	4.08214	18c	4	4.39445	-4.71269
9 v 1	3	19	1.10445	3	0.698402	1	5.20739	19c	4	4.39445	-4.71269
9 v 1	3	20	1.12467	2	0.539539	9	6.23409	20c	4	4.39445	-4.71269
9 v 1	3	21	0.89553	4	0.573022	9	7.30732	21c	4	4.39445	-4.71269
9 v 1	3	22	1.1126	1	0.998571	1	4.26283	22c	4	4.39445	-4.71269
9 v 1	3	23	0.869127	2	0.721895	1	5.13895	23c	4	4.39445	-4.71269
9 v 1	3	24	0.491233	3	0.677142	9	5.9165	24c	4	4.39445	-4.71269
7 v 2	3	1	0.49925	4	0.416342	2	6.50787	1c	3	2.50553	-2.39561
7 v 2	3	2	1.13231	3	1.83283	7	4.06297	2c	3	2.50553	-2.39561
7 v 2	3	3	1.11767	2	1.02192	2	4.32033	3c	3	2.50553	-2.39561
7 v 2	3	4	1.50619	1	1.43428	7	5.17454	4c	3	2.50553	-2.39561
7 v 2	3	5	1.45695	4	1.22785	2	4.33949	5c	3	2.50553	-2.39561
7 v 2	3	6	0.168204	3	0.269526	2	6.22861	6c	3	2.50553	-2.39561
7 v 2	3	7	0.825922	2	0.294011	7	7.57563	7c	3	2.50553	-2.39561
7 v 2	3	9	1.81586	1	2.36362	2	7.27447	9c	3	2.50553	-2.39561
7 v 2	3	10	1.2401	2	1.45578	7	4.63518	10c	3	2.50553	-2.39561
7 v 2	3	11	1.91303	3	0.872073	7	5.82067	11c	3	2.50553	-2.39561
7 v 2	3	12	2.61667	4	1.43331	2	5.91102	12c	3	2.50553	-2.39561
7 v 2	3	13	0.971137	4	0.989883	2	5.67009	13c	3	2.50553	-2.39561
7 v 2	3	14	0.619307	3	0.544129	7	7.96167	14c	3	2.50553	-2.39561
7 v 2	3	15	0.901215	2	0.70621	2	6.56537	15c	3	2.50553	-2.39561
7 v 2	3	16	1.67736	1	1.07037	7	6.75154	16c	3	2.50553	-2.39561
7 v 2	3	17	0.8446	4	0.716926	2	7.74538	17c	3	2.50553	-2.39561
7 v 2	3	18	2.29754	3	1.3037	2	4.08214	18c	3	2.50553	-2.39561
7 v 2	3	19	1.90064	2	1.20187	7	5.20739	19c	3	2.50553	-2.39561
7 v 2	3	20	1.63189	1	0.782869	2	6.23409	20c	3	2.50553	-2.39561
7 v 2	3	21	1.02485	1	0.655769	2	7.30732	21c	3	2.50553	-2.39561
7 v 2	3	22	1.01608	2	0.911944	7	4.26283	22c	3	2.50553	-2.39561
7 v 2	3	23	1.66274	3	1.38106	7	5.13895	23c	3	2.50553	-2.39561
7 v 2	3	24	0.65561	4	0.903728	2	5.9165	24c	3	2.50553	-2.39561
4 v 2	3	1	1.30639	2	1.08944	2	6.50787	1c	2	1.38629	-1.69466
4 v 2	3	2	0.756533	1	1.22457	4	4.06297	2c	2	1.38629	-1.69466
4 v 2	3	3	1.09023	4	0.996836	4	4.32033	3c	2	1.38629	-1.69466
4 v 2	3	4	0.840444	4	0.80032	2	5.17454	4c	2	1.38629	-1.69466
4 v 2	3	5	1.39356	3	1.17443	2	4.33949	5c	2	1.38629	-1.69466
4 v 2	3	6	1.27485	2	2.04279	4	6.22861	6c	2	1.38629	-1.69466
4 v 2	3	7	3.33303	1	1.18649	2	7.57563	7c	2	1.38629	-1.69466
4 v 2	3	9	0.081038	3	0.105483	4	7.27447	9c	2	1.38629	-1.69466
4 v 2	3	10	0.987969	4	1.1598	2	4.63518	10c	2	1.38629	-1.69466
4 v 2	3	11	2.06612	1	0.941861	4	5.82067	11c	2	1.38629	-1.69466
4 v 2	3	12	2.23821	2	1.226	2	5.91102	12c	2	1.38629	-1.69466
4 v 2	3	13	1.04335	2	1.06349	2	5.67009	13c	2	1.38629	-1.69466
4 v 2	3	14	0.864207	1	0.759301	4	7.96167	14c	2	1.38629	-1.69466
4 v 2	3	15	1.97857	4	1.55045	4	6.56537	15c	2	1.38629	-1.69466
4 v 2	3	16	1.61061	3	1.02777	2	6.75154	16c	2	1.38629	-1.69466
4 v 2	3	17	1.16712	3	0.990697	2	7.74538	17c	2	1.38629	-1.69466
4 v 2	3	18	2.24696	2	1.275	4	4.08214	18c	2	1.38629	-1.69466
4 v 2	3	19	2.04734	1	1.29464	2	5.20739	19c	2	1.38629	-1.69466
4 v 2	3	20	2.37761	4	1.14061	4	6.23409	20c	2	1.38629	-1.69466
4 v 2	3	21	1.14757	3	0.734294	4	7.30732	21c	2	1.38629	-1.69466
4 v 2	3	22	1.01802	4	0.913688	2	4.26283	22c	2	1.38629	-1.69466
4 v 2	3	23	0.85339	1	0.708823	4	5.13895	23c	2	1.38629	-1.69466
4 v 2	3	24	0.194487	2	0.268091	2	5.9165	24c	2	1.38629	-1.69466
8 v 9	3	1	1.71401	3	1.42937	9	6.50787	1c	1	0.235566	-0.446076
8 v 9	3	2	0.392687	2	0.635626	8	4.06297	2c	1	0.235566	-0.446076
8 v 9	3	3	1.31194	1	1.19955	9	4.32033	3c	1	0.235566	-0.446076
8 v 9	3	4	0.938883	2	0.89406	9	5.17454	4c	1	0.235566	-0.446076
8 v 9	3	5	0.830063	2	0.699538	8	4.33949	5c	1	0.235566	-0.446076
8 v 9	3	6	0.165392	1	0.26502	9	6.22861	6c	1	0.235566	-0.446076
8 v 9	3	7	6.29354	4	2.24037	9	7.57563	7c	1	0.235566	-0.446076
8 v 9	3	9	1.02126	2	1.32932	8	7.27447	9c	1	0.235566	-0.446076
8 v 9	3	10	0.984099	3	1.15526	9	4.63518	10c	1	0.235566	-0.446076
8 v 9	3	11	3.83992	4	1.75047	8	5.82067	11c	1	0.235566	-0.446076
8 v 9	3	12	0.116622	1	0.063881	9	5.91102	12c	1	0.235566	-0.446076
8 v 9	3	13	0.688119	3	0.701402	8	5.67009	13c	1	0.235566	-0.446076
8 v 9	3	14	2.32035	2	2.03868	9	7.96167	14c	1	0.235566	-0.446076
8 v 9	3	15	1.05196	1	0.824335	9	6.56537	15c	1	0.235566	-0.446076
8 v 9	3	16	1.36491	4	0.870983	8	6.75154	16c	1	0.235566	-0.446076
8 v 9	3	17	1.77651	2	1.50796	8	7.74538	17c	1	0.235566	-0.446076
8 v 9	3	18	2.14999	1	1.21997	9	4.08214	18c	1	0.235566	-0.446076
8 v 9	3	19	1.27318	4	0.805093	9	5.20739	19c	1	0.235566	-0.446076
8 v 9	3	20	3.20384	3	1.53698	8	6.23409	20c	1	0.235566	-0.446076
8 v 9	3	21	3.18333	2	2.03691	8	7.30732	21c	1	0.235566	-0.446076
8 v 9	3	22	1.31007	3	1.1758	9	4.26283	22c	1	0.235566	-0.446076
8 v 9	3	23	1.43056	4	1.18822	8	5.13895	23c	1	0.235566	-0.446076
8 v 9	3	24	1.56047	1	2.15104	9	5.9165	24c	1	0.235566	-0.446076
8 v 1	4	2	2.11476	3	1.19338	1	7.09651	2d	4	4.15888	-3.48617
8 v 1	4	3	0.622502	2	0.695294	8	5.32238	3d	4	4.15888	-3.48617
8 v 1	4	5	0.671489	1	0.385848	8	8.51198	5d	4	4.15888	-3.48617
8 v 1	4	6	1.43438	4	1.30752	1	6.86379	6d	4	4.15888	-3.48617
8 v 1	4	7	4.55513	3	2.06325	8	6.44764	7d	4	4.15888	-3.48617
8 v 1	4	8	1.15936	2	0.947605	1	4.62971	8d	4	4.15888	-3.48617
8 v 1	4	9	0.971017	1	0.897803	1	5.62628	9d	4	4.15888	-3.48617
8 v 1	4	10	1.79091	3	0.536193	8	5.99589	10d	4	4.15888	-3.48617
8 v 1	4	11	0.790819	4	0.540588	1	6.63107	11d	4	4.15888	-3.48617
8 v 1	4	12	1.05067	2	0.951043	8	5.13621	12d	4	4.15888	-3.48617
8 v 1	4	14	0.6027	2	0.789601	8	5.08145	14d	4	4.15888	-3.48617
8 v 1	4	15	0.843924	3	0.531728	1	5.57974	15d	4	4.15888	-3.48617
8 v 1	4	16	1.53861	4	1.14246	8	5.4538	16d	4	4.15888	-3.48617
8 v 1	4	17	1.10825	1	0.762826	8	4.83504	17d	4	4.15888	-3.48617
8 v 1	4	18	1.253	2	0.739391	1	6.59274	18d	4	4.15888	-3.48617
8 v 1	4	19	0.240234	3	0.238605	8	5.72758	19d	4	4.15888	-3.48617
8 v 1	4	22	0.934278	2	0.926454	8	5.67556	22d	4	4.15888	-3.48617
8 v 1	4	24	1.88168	3	1.08299	8	4.54483	24d	4	4.15888	-3.48617
8 v 1	4	25	0.84736	1	0.984278	1	6.00411	25d	4	4.15888	-3.48617
7 v 2	4	2	1.75194	2	0.988636	7	7.09651	2d	3	2.50553	-2.39561
7 v 2	4	3	0.994059	3	1.1103	2	5.32238	3d	3	2.50553	-2.39561
7 v 2	4	5	3.18296	3	1.82898	7	8.51198	5d	3	2.50553	-2.39561
7 v 2	4	6	0.886184	2	0.807804	2	6.86379	6d	3	2.50553	-2.39561
7 v 2	4	7	1.48117	4	0.670899	2	6.44764	7d	3	2.50553	-2.39561
7 v 2	4	8	1.10566	1	0.903716	7	4.62971	8d	3	2.50553	-2.39561
7 v 2	4	9	0.837624	2	0.774468	2	5.62628	9d	3	2.50553	-2.39561
7 v 2	4	10	2.86781	4	0.858613	7	5.99589	10d	3	2.50553	-2.39561
7 v 2	4	11	0.911341	3	0.622975	2	6.63107	11d	3	2.50553	-2.39561
7 v 2	4	12	1.03405	1	0.936004	7	5.13621	12d	3	2.50553	-2.39561
7 v 2	4	14	0.717544	3	0.940059	7	5.08145	14d	3	2.50553	-2.39561
7 v 2	4	15	2.32673	2	1.466	2	5.57974	15d	3	2.50553	-2.39561
7 v 2	4	16	0.767889	1	0.570178	7	5.4538	16d	3	2.50553	-2.39561
7 v 2	4	17	1.25036	2	0.860642	7	4.83504	17d	3	2.50553	-2.39561
7 v 2	4	18	1.17526	3	0.693519	2	6.59274	18d	3	2.50553	-2.39561
7 v 2	4	19	0.270402	4	0.268569	7	5.72758	19d	3	2.50553	-2.39561
7 v 2	4	22	1.13606	4	1.12655	7	5.67556	22d	3	2.50553	-2.39561
7 v 2	4	24	0.754291	1	0.434129	2	4.54483	24d	3	2.50553	-2.39561
7 v 2	4	25	0.878563	3	1.02052	2	6.00411	25d	3	2.50553	-2.39561
6 v 3	4	2	1.73203	4	0.977398	3	7.09651	2d	2	1.38629	-1.254
6 v 3	4	3	1.0374	1	1.15871	3	5.32238	3d	2	1.38629	-1.254
6 v 3	4	5	1.57784	2	0.906649	6	8.51198	5d	2	1.38629	-1.254
6 v 3	4	6	0.811139	3	0.739397	3	6.86379	6d	2	1.38629	-1.254
6 v 3	4	7	0.989904	1	0.448378	6	6.44764	7d	2	1.38629	-1.254
6 v 3	4	8	1.52339	4	1.24514	3	4.62971	8d	2	1.38629	-1.254
6 v 3	4	9	1.52861	4	1.41335	6	5.62628	9d	2	1.38629	-1.254
6 v 3	4	10	3.13771	2	0.939422	3	5.99589	10d	2	1.38629	-1.254
6 v 3	4	11	1.75368	1	1.19878	6	6.63107	11d	2	1.38629	-1.254
6 v 3	4	12	1.30864	3	1.18455	3	5.13621	12d	2	1.38629	-1.254
6 v 3	4	14	0.984068	4	1.28923	3	5.08145	14d	2	1.38629	-1.254
6 v 3	4	15	1.3867	1	0.873714	3	5.57974	15d	2	1.38629	-1.254
6 v 3	4	16	1.62103	3	1.20366	3	5.4538	16d	2	1.38629	-1.254
6 v 3	4	17	1.85306	3	1.27549	6	4.83504	17d	2	1.38629	-1.254
6 v 3	4	18	2.89329	4	1.70732	6	6.59274	18d	2	1.38629	-1.254
6 v 3	4	19	1.49686	1	1.48672	3	5.72758	19d	2	1.38629	-1.254
6 v 3	4	22	0.590114	3	0.585172	3	5.67556	22d	2	1.38629	-1.254
6 v 3	4	24	1.35857	2	0.78192	6	4.54483	24d	2	1.38629	-1.254
6 v 3	4	25	0.860149	4	0.999133	6	6.00411	25d	2	1.38629	-1.254
5 v 4	4	2	1.48959	1	0.840588	5	7.09651	2d	1	0.446287	-0.240504
5 v 4	4	3	0.927273	4	1.0357	5	5.32238	3d	1	0.446287	-0.240504
5 v 4	4	5	1.52889	4	0.878525	5	8.51198	5d	1	0.446287	-0.240504
5 v 4	4	6	1.2564	1	1.14528	4	6.86379	6d	1	0.446287	-0.240504
5 v 4	4	7	1.80477	2	0.817472	5	6.44764	7d	1	0.446287	-0.240504
5 v 4	4	8	1.10545	3	0.903537	4	4.62971	8d	1	0.446287	-0.240504
5 v 4	4	9	0.988944	3	0.914378	5	5.62628	9d	1	0.446287	-0.240504
5 v 4	4	10	5.56376	1	1.66577	4	5.99589	10d	1	0.446287	-0.240504
5 v 4	4	11	2.39571	2	1.63766	5	6.63107	11d	1	0.446287	-0.240504
5 v 4	4	12	1.02565	4	0.928399	4	5.13621	12d	1	0.446287	-0.240504
5 v 4	4	14	0.748875	1	0.981106	4	5.08145	14d	1	0.446287	-0.240504
5 v 4	4	15	1.79118	4	1.12856	5	5.57974	15d	1	0.446287	-0.240504
5 v 4	4	16	1.45948	2	1.0837	4	5.4538	16d	1	0.446287	-0.240504
5 v 4	4	17	1.59962	4	1.10104	4	4.83504	17d	1	0.446287	-0.240504
5 v 4	4	18	1.457	1	0.85977	5	6.59274	18d	1	0.446287	-0.240504
5 v 4	4	19	2.0198	2	2.00611	4	5.72758	19d	1	0.446287	-0.240504
5 v 4	4	22	1.37333	1	1.36183	5	5.67556	22d	1	0.446287	-0.240504
5 v 4	4	24	2.95539	4	1.70096	5	4.54483	24d	1	0.446287	-0.240504
5 v 4	4	25	0.857508	2	0.996066	4	6.00411	25d	1	0.446287	-0.240504

## Sheet: Exp 4-7; SI Fig 2C
contrast	experiment	sub_num	playtime	trial	prop4	inbox	age	subj	level	sim_dprimes	discrim
7 v 1	1	1	1.675	4	1.53884	1	6.66393	1a	4	3.89182	-3.01021
7 v 1	1	4	0.856278	4	0.934968	7	4.85969	4a	4	3.89182	-3.01021
7 v 1	1	5	2.01905	4	0.347178	1	4.65708	5a	4	3.89182	-3.01021
7 v 1	1	7	1.05147	2	0.788292	7	4.35866	7a	4	3.89182	-3.01021
7 v 1	1	8	0.786341	3	0.835785	7	6.97604	8a	4	3.89182	-3.01021
7 v 1	1	10	0.762872	4	0.708804	1	4.1013	10a	4	3.89182	-3.01021
7 v 1	1	11	0.720072	1	0.757891	7	6.3436	11a	4	3.89182	-3.01021
7 v 1	1	12	1.55596	4	1.0093	7	6.63929	12a	4	3.89182	-3.01021
7 v 1	1	13	1.05347	2	1.00022	7	7.56742	13a	4	3.89182	-3.01021
7 v 1	1	14	0.678788	4	0.500276	7	4.34771	14a	4	3.89182	-3.01021
7 v 1	1	17	1.08348	4	0.780782	7	4.51745	17a	4	3.89182	-3.01021
7 v 1	1	19	0.962533	2	0.924779	1	4.17522	19a	4	3.89182	-3.01021
7 v 1	1	23	1.84766	3	0.682576	1	6.47775	23a	4	3.89182	-3.01021
7 v 1	1	25	2.34037	1	1.18251	1	5.25941	25a	4	3.89182	-3.01021
5 v 2	1	1	0.912331	2	0.838166	5	6.66393	1a	3	1.83258	-1.9042
5 v 2	1	4	0.542756	2	0.592634	5	4.85969	4a	3	1.83258	-1.9042
5 v 2	1	5	1.97352	2	0.339349	5	4.65708	5a	3	1.83258	-1.9042
5 v 2	1	7	1.72716	3	1.29486	2	4.35866	7a	3	1.83258	-1.9042
5 v 2	1	8	0.135464	1	0.143982	2	6.97604	8a	3	1.83258	-1.9042
5 v 2	1	10	1.28831	1	1.19701	5	4.1013	10a	3	1.83258	-1.9042
5 v 2	1	11	0.841134	4	0.885311	2	6.3436	11a	3	1.83258	-1.9042
5 v 2	1	12	1.35487	1	0.878864	5	6.63929	12a	3	1.83258	-1.9042
5 v 2	1	13	1.23106	3	1.16883	2	7.56742	13a	3	1.83258	-1.9042
5 v 2	1	14	2.10167	1	1.54896	5	4.34771	14a	3	1.83258	-1.9042
5 v 2	1	17	1.40084	1	1.00948	2	4.51745	17a	3	1.83258	-1.9042
5 v 2	1	19	1.31337	3	1.26185	2	4.17522	19a	3	1.83258	-1.9042
5 v 2	1	23	3.50472	2	1.29474	5	6.47775	23a	3	1.83258	-1.9042
5 v 2	1	25	2.09728	3	1.05969	2	5.25941	25a	3	1.83258	-1.9042
6 v 4	1	1	0.421288	1	0.387041	4	6.66393	1a	2	0.81093	-0.672182
6 v 4	1	4	0.69937	1	0.763641	4	4.85969	4a	2	0.81093	-0.672182
6 v 4	1	5	12.5879	1	2.1645	6	4.65708	5a	2	0.81093	-0.672182
6 v 4	1	7	1.2004	1	0.899949	6	4.35866	7a	2	0.81093	-0.672182
6 v 4	1	8	1.675	4	1.78032	6	6.97604	8a	2	0.81093	-0.672182
6 v 4	1	10	0.578938	3	0.537906	6	4.1013	10a	2	0.81093	-0.672182
6 v 4	1	11	1.08919	3	1.1464	6	6.3436	11a	2	0.81093	-0.672182
6 v 4	1	12	1.52504	2	0.989247	4	6.63929	12a	2	0.81093	-0.672182
6 v 4	1	13	1.48599	1	1.41087	6	7.56742	13a	2	0.81093	-0.672182
6 v 4	1	14	1.92318	2	1.41741	4	4.34771	14a	2	0.81093	-0.672182
6 v 4	1	17	1.4689	3	1.05852	6	4.51745	17a	2	0.81093	-0.672182
6 v 4	1	19	1.25858	1	1.20922	6	4.17522	19a	2	0.81093	-0.672182
6 v 4	1	23	4.50405	4	1.66392	4	6.47775	23a	2	0.81093	-0.672182
6 v 4	1	25	1.46448	2	0.739953	6	5.25941	25a	2	0.81093	-0.672182
4 v 3	1	1	1.34532	3	1.23596	3	6.66393	1a	1	0.575364	-0.576332
4 v 3	1	4	1.56494	3	1.70876	3	4.85969	4a	1	0.575364	-0.576332
4 v 3	1	5	6.68202	3	1.14898	3	4.65708	5a	1	0.575364	-0.576332
4 v 3	1	7	1.3564	4	1.0169	3	4.35866	7a	1	0.575364	-0.576332
4 v 3	1	8	1.16656	2	1.23991	4	6.97604	8a	1	0.575364	-0.576332
4 v 3	1	10	1.675	2	1.55629	3	4.1013	10a	1	0.575364	-0.576332
4 v 3	1	11	1.15	2	1.2104	4	6.3436	11a	1	0.575364	-0.576332
4 v 3	1	12	1.7306	3	1.12259	4	6.63929	12a	1	0.575364	-0.576332
4 v 3	1	13	0.44244	4	0.420076	4	7.56742	13a	1	0.575364	-0.576332
4 v 3	1	14	0.723672	3	0.533357	3	4.34771	14a	1	0.575364	-0.576332
4 v 3	1	17	1.59753	2	1.15122	3	4.51745	17a	1	0.575364	-0.576332
4 v 3	1	19	0.628818	4	0.604154	3	4.17522	19a	1	0.575364	-0.576332
4 v 3	1	23	0.971138	1	0.358765	4	6.47775	23a	1	0.575364	-0.576332
4 v 3	1	25	2.01447	4	1.01785	3	5.25941	25a	1	0.575364	-0.576332
2 v 8	2	3	1.33195	3	1.18161	8	7.0089	3b	4	2.77259	-2.85343
2 v 8	2	4	0	2	0	8	4.66256	4b	4	2.77259	-2.85343
2 v 8	2	6	1.64694	4	1.12309	8	7.0527	6b	4	2.77259	-2.85343
2 v 8	2	15	1.35695	3	1.10061	8	4.99658	15b	4	2.77259	-2.85343
2 v 8	2	16	1.07016	1	0.947997	8	7.76728	16b	4	2.77259	-2.85343
2 v 8	2	17	1.13726	2	0.442013	8	5.32512	17b	4	2.77259	-2.85343
2 v 8	2	18	0.886846	4	0.608056	8	4.89254	18b	4	2.77259	-2.85343
2 v 8	2	19	1.1649	3	0.753769	8	4.66804	19b	4	2.77259	-2.85343
2 v 8	2	20	0.682735	1	0.813308	8	4.07666	20b	4	2.77259	-2.85343
2 v 8	2	21	1.36375	4	0.670219	8	6.13826	21b	4	2.77259	-2.85343
2 v 8	2	23	1.4231	1	0.875549	8	5.295	23b	4	2.77259	-2.85343
2 v 8	2	24	0.926155	2	0.839197	8	6.19028	24b	4	2.77259	-2.85343
2 v 8	2	25	0.68906	4	0.297661	8	6.97604	25b	4	2.77259	-2.85343
2 v 8	2	26	0.928578	3	0.995516	8	4.77755	26b	4	2.77259	-2.85343
2 v 8	2	27	1.76452	1	1.56106	8	5.75496	27b	4	2.77259	-2.85343
9 v 3	2	3	0	2	0	3	7.0089	3b	3	2.19722	-2.53894
9 v 3	2	4	2.92529	3	1.19187	3	4.66256	4b	3	2.19722	-2.53894
9 v 3	2	6	1.71109	1	1.16683	3	7.0527	6b	3	2.19722	-2.53894
9 v 3	2	15	0.369036	4	0.299322	3	4.99658	15b	3	2.19722	-2.53894
9 v 3	2	16	0.795575	4	0.704755	3	7.76728	16b	3	2.19722	-2.53894
9 v 3	2	17	4.27534	1	1.66167	3	5.32512	17b	3	2.19722	-2.53894
9 v 3	2	18	1.33003	3	0.911922	3	4.89254	18b	3	2.19722	-2.53894
9 v 3	2	19	1.31647	4	0.851843	3	4.66804	19b	3	2.19722	-2.53894
9 v 3	2	20	0.91116	4	1.08542	3	4.07666	20b	3	2.19722	-2.53894
9 v 3	2	21	2.11256	3	1.03822	3	6.13826	21b	3	2.19722	-2.53894
9 v 3	2	23	1.57636	4	0.969837	3	5.295	23b	3	2.19722	-2.53894
9 v 3	2	24	1.02399	1	0.927843	3	6.19028	24b	3	2.19722	-2.53894
9 v 3	2	25	1.72817	3	0.746537	3	6.97604	25b	3	2.19722	-2.53894
9 v 3	2	26	0.913475	4	0.979324	3	4.77755	26b	3	2.19722	-2.53894
9 v 3	2	27	0.382944	4	0.338787	3	5.75496	27b	3	2.19722	-2.53894
6 v 8	2	3	1.97262	1	1.74996	8	7.0089	3b	2	0.575364	-0.835367
6 v 8	2	4	2.19481	4	0.894249	8	4.66256	4b	2	0.575364	-0.835367
6 v 8	2	6	1.78405	2	1.21659	8	7.0527	6b	2	0.575364	-0.835367
6 v 8	2	15	1.5441	1	1.25241	8	4.99658	15b	2	0.575364	-0.835367
6 v 8	2	16	0.980588	3	0.868648	8	7.76728	16b	2	0.575364	-0.835367
6 v 8	2	17	0.788178	4	0.306336	8	5.32512	17b	2	0.575364	-0.835367
6 v 8	2	18	1.73668	2	1.19073	8	4.89254	18b	2	0.575364	-0.835367
6 v 8	2	19	2.26418	1	1.46507	8	4.66804	19b	2	0.575364	-0.835367
6 v 8	2	20	1.28816	3	1.53453	8	4.07666	20b	2	0.575364	-0.835367
6 v 8	2	21	2.37703	2	1.1682	8	6.13826	21b	2	0.575364	-0.835367
6 v 8	2	23	1.60622	3	0.988208	8	5.295	23b	2	0.575364	-0.835367
6 v 8	2	24	1.02011	4	0.92433	8	6.19028	24b	2	0.575364	-0.835367
6 v 8	2	25	2.87898	2	1.24367	8	6.97604	25b	2	0.575364	-0.835367
6 v 8	2	26	0.825923	1	0.885461	8	4.77755	26b	2	0.575364	-0.835367
6 v 8	2	27	1.31271	3	1.16134	8	5.75496	27b	2	0.575364	-0.835367
4 v 3	2	3	1.20439	4	1.06844	3	7.0089	3b	1	0.575364	-0.576332
4 v 3	2	4	4.69734	1	1.91388	3	4.66256	4b	1	0.575364	-0.576332
4 v 3	2	6	0.723672	3	0.49349	3	7.0527	6b	1	0.575364	-0.576332
4 v 3	2	15	1.66154	2	1.34766	3	4.99658	15b	1	0.575364	-0.576332
4 v 3	2	16	1.66914	2	1.4786	3	7.76728	16b	1	0.575364	-0.576332
4 v 3	2	17	4.09091	3	1.58999	3	5.32512	17b	1	0.575364	-0.576332
4 v 3	2	18	1.88042	1	1.28929	3	4.89254	18b	1	0.575364	-0.576332
4 v 3	2	19	1.43621	2	0.929319	3	4.66804	19b	1	0.575364	-0.576332
4 v 3	2	20	0.475758	2	0.566747	3	4.07666	20b	1	0.575364	-0.576332
4 v 3	2	21	2.28579	1	1.12336	3	6.13826	21b	1	0.575364	-0.576332
4 v 3	2	23	1.89586	2	1.16641	3	5.295	23b	1	0.575364	-0.576332
4 v 3	2	24	1.44423	3	1.30863	3	6.19028	24b	1	0.575364	-0.576332
4 v 3	2	25	3.96346	1	1.71214	3	6.97604	25b	1	0.575364	-0.576332
4 v 3	2	26	1.06307	2	1.1397	3	4.77755	26b	1	0.575364	-0.576332
4 v 3	2	27	1.06118	2	0.938817	3	5.75496	27b	1	0.575364	-0.576332
9 v 1	3	1	2.55378	1	1.16267	9	6.50787	1c	4	4.39445	-4.71269
9 v 1	3	2	0.379298	4	0.398208	9	4.06297	2c	4	4.39445	-4.71269
9 v 1	3	3	0.854936	3	0.622627	1	4.32033	3c	4	4.39445	-4.71269
9 v 1	3	4	0.915022	3	0.726066	9	5.17454	4c	4	4.39445	-4.71269
9 v 1	3	5	1.06577	1	0.89818	1	4.33949	5c	4	4.39445	-4.71269
9 v 1	3	6	0.887848	4	1.25496	9	6.22861	6c	4	4.39445	-4.71269
9 v 1	3	7	1.56823	3	0.521842	1	7.57563	7c	4	4.39445	-4.71269
9 v 1	3	9	0.30972	4	0.374407	9	7.27447	9c	4	4.39445	-4.71269
9 v 1	3	10	0.390428	1	0.433496	1	4.63518	10c	4	4.39445	-4.71269
9 v 1	3	11	0.955558	2	0.303002	1	5.82067	11c	4	4.39445	-4.71269
9 v 1	3	12	2.33096	3	1.23729	9	5.91102	12c	4	4.39445	-4.71269
9 v 1	3	13	2.44328	1	1.6752	9	5.67009	13c	4	4.39445	-4.71269
9 v 1	3	14	0.748785	4	0.579112	9	7.96167	14c	4	4.39445	-4.71269
9 v 1	3	15	1.17277	3	0.919007	1	6.56537	15c	4	4.39445	-4.71269
9 v 1	3	16	1.61548	2	1.03088	9	6.75154	16c	4	4.39445	-4.71269
9 v 1	3	17	0.924107	1	0.784415	1	7.74538	17c	4	4.39445	-4.71269
9 v 1	3	18	1.06445	4	0.429692	9	4.08214	18c	4	4.39445	-4.71269
9 v 1	3	19	1.10445	3	0.698402	1	5.20739	19c	4	4.39445	-4.71269
9 v 1	3	20	1.12467	2	0.451226	9	6.23409	20c	4	4.39445	-4.71269
9 v 1	3	21	0.89553	4	0.342021	9	7.30732	21c	4	4.39445	-4.71269
9 v 1	3	22	1.1126	1	0.998571	1	4.26283	22c	4	4.39445	-4.71269
9 v 1	3	23	1.73825	2	1.22306	1	5.13895	23c	4	4.39445	-4.71269
9 v 1	3	24	0.982466	3	1.09543	9	5.9165	24c	4	4.39445	-4.71269
7 v 2	3	1	1.49775	4	0.681885	2	6.50787	1c	3	2.50553	-2.39561
7 v 2	3	2	1.13231	3	1.18876	7	4.06297	2c	3	2.50553	-2.39561
7 v 2	3	3	2.23534	2	1.62793	2	4.32033	3c	3	2.50553	-2.39561
7 v 2	3	4	1.50619	1	1.19516	7	5.17454	4c	3	2.50553	-2.39561
7 v 2	3	5	1.45695	4	1.22785	2	4.33949	5c	3	2.50553	-2.39561
7 v 2	3	6	0.336408	3	0.475507	2	6.22861	6c	3	2.50553	-2.39561
7 v 2	3	7	0.825922	2	0.274833	7	7.57563	7c	3	2.50553	-2.39561
7 v 2	3	9	1.81586	1	2.19512	2	7.27447	9c	3	2.50553	-2.39561
7 v 2	3	10	1.2401	2	1.3769	7	4.63518	10c	3	2.50553	-2.39561
7 v 2	3	11	1.91303	3	0.60661	7	5.82067	11c	3	2.50553	-2.39561
7 v 2	3	12	2.61667	4	1.38894	2	5.91102	12c	3	2.50553	-2.39561
7 v 2	3	13	0.971137	4	0.665845	2	5.67009	13c	3	2.50553	-2.39561
7 v 2	3	14	1.23861	3	0.957946	7	7.96167	14c	3	2.50553	-2.39561
7 v 2	3	15	0.901215	2	0.70621	2	6.56537	15c	3	2.50553	-2.39561
7 v 2	3	16	1.67736	1	1.07037	7	6.75154	16c	3	2.50553	-2.39561
7 v 2	3	17	0.8446	4	0.716926	2	7.74538	17c	3	2.50553	-2.39561
7 v 2	3	18	2.29754	3	0.927464	2	4.08214	18c	3	2.50553	-2.39561
7 v 2	3	19	1.90064	2	1.20187	7	5.20739	19c	3	2.50553	-2.39561
7 v 2	3	20	3.26379	1	1.30946	2	6.23409	20c	3	2.50553	-2.39561
7 v 2	3	21	4.0994	1	1.56564	2	7.30732	21c	3	2.50553	-2.39561
7 v 2	3	22	1.01608	2	0.911944	7	4.26283	22c	3	2.50553	-2.39561
7 v 2	3	23	1.66274	3	1.16992	7	5.13895	23c	3	2.50553	-2.39561
7 v 2	3	24	0.65561	4	0.730989	2	5.9165	24c	3	2.50553	-2.39561
4 v 2	3	1	1.30639	2	0.594764	2	6.50787	1c	2	1.38629	-1.69466
4 v 2	3	2	1.51307	1	1.5885	4	4.06297	2c	2	1.38629	-1.69466
4 v 2	3	3	1.09023	4	0.793988	4	4.32033	3c	2	1.38629	-1.69466
4 v 2	3	4	1.68089	4	1.33378	2	5.17454	4c	2	1.38629	-1.69466
4 v 2	3	5	1.39356	3	1.17443	2	4.33949	5c	2	1.38629	-1.69466
4 v 2	3	6	1.27485	2	1.80198	4	6.22861	6c	2	1.38629	-1.69466
4 v 2	3	7	3.33303	1	1.10909	2	7.57563	7c	2	1.38629	-1.69466
4 v 2	3	9	0.162076	3	0.195926	4	7.27447	9c	2	1.38629	-1.69466
4 v 2	3	10	0.987969	4	1.09695	2	4.63518	10c	2	1.38629	-1.69466
4 v 2	3	11	2.06612	1	0.655155	4	5.82067	11c	2	1.38629	-1.69466
4 v 2	3	12	2.23821	2	1.18805	2	5.91102	12c	2	1.38629	-1.69466
4 v 2	3	13	1.04335	2	0.71536	2	5.67009	13c	2	1.38629	-1.69466
4 v 2	3	14	0.864207	1	0.668379	4	7.96167	14c	2	1.38629	-1.69466
4 v 2	3	15	1.97857	4	1.55045	4	6.56537	15c	2	1.38629	-1.69466
4 v 2	3	16	1.61061	3	1.02777	2	6.75154	16c	2	1.38629	-1.69466
4 v 2	3	17	1.16712	3	0.990697	2	7.74538	17c	2	1.38629	-1.69466
4 v 2	3	18	2.24696	2	0.907046	4	4.08214	18c	2	1.38629	-1.69466
4 v 2	3	19	2.04734	1	1.29464	2	5.20739	19c	2	1.38629	-1.69466
4 v 2	3	20	2.37761	4	0.953915	4	6.23409	20c	2	1.38629	-1.69466
4 v 2	3	21	2.29514	3	0.876559	4	7.30732	21c	2	1.38629	-1.69466
4 v 2	3	22	1.01802	4	0.913688	2	4.26283	22c	2	1.38629	-1.69466
4 v 2	3	23	0.85339	1	0.600457	4	5.13895	23c	2	1.38629	-1.69466
4 v 2	3	24	0.388974	2	0.433697	2	5.9165	24c	2	1.38629	-1.69466
8 v 9	3	1	3.42802	3	1.56068	9	6.50787	1c	1	0.235566	-0.446076
8 v 9	3	2	0.785374	2	0.824529	8	4.06297	2c	1	0.235566	-0.446076
8 v 9	3	3	1.31194	1	0.955451	9	4.32033	3c	1	0.235566	-0.446076
8 v 9	3	4	0.938883	2	0.745	9	5.17454	4c	1	0.235566	-0.446076
8 v 9	3	5	0.830063	2	0.699538	8	4.33949	5c	1	0.235566	-0.446076
8 v 9	3	6	0.330784	1	0.467557	9	6.22861	6c	1	0.235566	-0.446076
8 v 9	3	7	6.29354	4	2.09423	9	7.57563	7c	1	0.235566	-0.446076
8 v 9	3	9	1.02126	2	1.23455	8	7.27447	9c	1	0.235566	-0.446076
8 v 9	3	10	0.984099	3	1.09266	9	4.63518	10c	1	0.235566	-0.446076
8 v 9	3	11	7.67984	4	2.43523	8	5.82067	11c	1	0.235566	-0.446076
8 v 9	3	12	0.349866	1	0.185711	9	5.91102	12c	1	0.235566	-0.446076
8 v 9	3	13	1.37624	3	0.943597	8	5.67009	13c	1	0.235566	-0.446076
8 v 9	3	14	2.32035	2	1.79456	9	7.96167	14c	1	0.235566	-0.446076
8 v 9	3	15	1.05196	1	0.824335	9	6.56537	15c	1	0.235566	-0.446076
8 v 9	3	16	1.36491	4	0.870983	8	6.75154	16c	1	0.235566	-0.446076
8 v 9	3	17	1.77651	2	1.50796	8	7.74538	17c	1	0.235566	-0.446076
8 v 9	3	18	4.29997	1	1.7358	9	4.08214	18c	1	0.235566	-0.446076
8 v 9	3	19	1.27318	4	0.805093	9	5.20739	19c	1	0.235566	-0.446076
8 v 9	3	20	3.20384	3	1.2854	8	6.23409	20c	1	0.235566	-0.446076
8 v 9	3	21	3.18333	2	1.21578	8	7.30732	21c	1	0.235566	-0.446076
8 v 9	3	22	1.31007	3	1.1758	9	4.26283	22c	1	0.235566	-0.446076
8 v 9	3	23	1.43056	4	1.00656	8	5.13895	23c	1	0.235566	-0.446076
8 v 9	3	24	1.56047	1	1.73989	9	5.9165	24c	1	0.235566	-0.446076
8 v 1	4	2	2.11476	3	1.19338	1	7.09651	2d	4	4.15888	-3.48617
8 v 1	4	3	1.245	2	1.18466	8	5.32238	3d	4	4.15888	-3.48617
8 v 1	4	5	0.671489	1	0.385848	8	8.51198	5d	4	4.15888	-3.48617
8 v 1	4	6	1.43438	4	1.10353	1	6.86379	6d	4	4.15888	-3.48617
8 v 1	4	7	4.55513	3	2.06325	8	6.44764	7d	4	4.15888	-3.48617
8 v 1	4	8	1.15936	2	0.947605	1	4.62971	8d	4	4.15888	-3.48617
8 v 1	4	9	0.971017	1	0.897803	1	5.62628	9d	4	4.15888	-3.48617
8 v 1	4	10	1.79091	3	0.536193	8	5.99589	10d	4	4.15888	-3.48617
8 v 1	4	11	0.790819	4	0.415935	1	6.63107	11d	4	4.15888	-3.48617
8 v 1	4	12	1.05067	2	0.951043	8	5.13621	12d	4	4.15888	-3.48617
8 v 1	4	14	0.6027	2	0.789601	8	5.08145	14d	4	4.15888	-3.48617
8 v 1	4	15	0.843924	3	0.531728	1	5.57974	15d	4	4.15888	-3.48617
8 v 1	4	16	1.53861	4	0.726827	8	5.4538	16d	4	4.15888	-3.48617
8 v 1	4	17	1.10825	1	0.762826	8	4.83504	17d	4	4.15888	-3.48617
8 v 1	4	18	1.253	2	0.739391	1	6.59274	18d	4	4.15888	-3.48617
8 v 1	4	19	0.480468	3	0.423512	8	5.72758	19d	4	4.15888	-3.48617
8 v 1	4	22	0.934278	2	0.926454	8	5.67556	22d	4	4.15888	-3.48617
8 v 1	4	24	1.88168	3	0.976961	8	4.54483	24d	4	4.15888	-3.48617
8 v 1	4	25	0.84736	1	0.788042	1	6.00411	25d	4	4.15888	-3.48617
7 v 2	4	2	1.75194	2	0.988636	7	7.09651	2d	3	2.50553	-2.39561
7 v 2	4	3	0.994059	3	0.945882	2	5.32238	3d	3	2.50553	-2.39561
7 v 2	4	5	3.18296	3	1.82898	7	8.51198	5d	3	2.50553	-2.39561
7 v 2	4	6	0.886184	2	0.681778	2	6.86379	6d	3	2.50553	-2.39561
7 v 2	4	7	1.48117	4	0.670899	2	6.44764	7d	3	2.50553	-2.39561
7 v 2	4	8	1.10566	1	0.903716	7	4.62971	8d	3	2.50553	-2.39561
7 v 2	4	9	0.837624	2	0.774468	2	5.62628	9d	3	2.50553	-2.39561
7 v 2	4	10	2.86781	4	0.858613	7	5.99589	10d	3	2.50553	-2.39561
7 v 2	4	11	0.911341	3	0.479324	2	6.63107	11d	3	2.50553	-2.39561
7 v 2	4	12	1.03405	1	0.936004	7	5.13621	12d	3	2.50553	-2.39561
7 v 2	4	14	0.717544	3	0.940059	7	5.08145	14d	3	2.50553	-2.39561
7 v 2	4	15	2.32673	2	1.466	2	5.57974	15d	3	2.50553	-2.39561
7 v 2	4	16	0.767889	1	0.362746	7	5.4538	16d	3	2.50553	-2.39561
7 v 2	4	17	1.25036	2	0.860642	7	4.83504	17d	3	2.50553	-2.39561
7 v 2	4	18	1.17526	3	0.693519	2	6.59274	18d	3	2.50553	-2.39561
7 v 2	4	19	0.540804	4	0.476696	7	5.72758	19d	3	2.50553	-2.39561
7 v 2	4	22	1.13606	4	1.12655	7	5.67556	22d	3	2.50553	-2.39561
7 v 2	4	24	1.50858	1	0.783249	2	4.54483	24d	3	2.50553	-2.39561
7 v 2	4	25	0.878563	3	0.817061	2	6.00411	25d	3	2.50553	-2.39561
6 v 3	4	2	1.73203	4	0.977398	3	7.09651	2d	2	1.38629	-1.254
6 v 3	4	3	1.0374	1	0.98712	3	5.32238	3d	2	1.38629	-1.254
6 v 3	4	5	1.57784	2	0.906649	6	8.51198	5d	2	1.38629	-1.254
6 v 3	4	6	1.62228	3	1.24809	3	6.86379	6d	2	1.38629	-1.254
6 v 3	4	7	0.989904	1	0.448378	6	6.44764	7d	2	1.38629	-1.254
6 v 3	4	8	1.52339	4	1.24514	3	4.62971	8d	2	1.38629	-1.254
6 v 3	4	9	1.52861	4	1.41335	6	5.62628	9d	2	1.38629	-1.254
6 v 3	4	10	3.13771	2	0.939422	3	5.99589	10d	2	1.38629	-1.254
6 v 3	4	11	3.50735	1	1.84471	6	6.63107	11d	2	1.38629	-1.254
6 v 3	4	12	1.30864	3	1.18455	3	5.13621	12d	2	1.38629	-1.254
6 v 3	4	14	0.984068	4	1.28923	3	5.08145	14d	2	1.38629	-1.254
6 v 3	4	15	1.3867	1	0.873714	3	5.57974	15d	2	1.38629	-1.254
6 v 3	4	16	3.24206	3	1.53153	3	5.4538	16d	2	1.38629	-1.254
6 v 3	4	17	1.85306	3	1.27549	6	4.83504	17d	2	1.38629	-1.254
6 v 3	4	18	2.89329	4	1.70732	6	6.59274	18d	2	1.38629	-1.254
6 v 3	4	19	1.49686	1	1.31942	3	5.72758	19d	2	1.38629	-1.254
6 v 3	4	22	0.590114	3	0.585172	3	5.67556	22d	2	1.38629	-1.254
6 v 3	4	24	1.35857	2	0.705365	6	4.54483	24d	2	1.38629	-1.254
6 v 3	4	25	0.860149	4	0.799936	6	6.00411	25d	2	1.38629	-1.254
5 v 4	4	2	1.48959	1	0.840588	5	7.09651	2d	1	0.446287	-0.240504
5 v 4	4	3	0.927273	4	0.882333	5	5.32238	3d	1	0.446287	-0.240504
5 v 4	4	5	1.52889	4	0.878525	5	8.51198	5d	1	0.446287	-0.240504
5 v 4	4	6	1.2564	1	0.966605	4	6.86379	6d	1	0.446287	-0.240504
5 v 4	4	7	1.80477	2	0.817472	5	6.44764	7d	1	0.446287	-0.240504
5 v 4	4	8	1.10545	3	0.903537	4	4.62971	8d	1	0.446287	-0.240504
5 v 4	4	9	0.988944	3	0.914378	5	5.62628	9d	1	0.446287	-0.240504
5 v 4	4	10	5.56376	1	1.66577	4	5.99589	10d	1	0.446287	-0.240504
5 v 4	4	11	2.39571	2	1.26003	5	6.63107	11d	1	0.446287	-0.240504
5 v 4	4	12	1.02565	4	0.928399	4	5.13621	12d	1	0.446287	-0.240504
5 v 4	4	14	0.748875	1	0.981106	4	5.08145	14d	1	0.446287	-0.240504
5 v 4	4	15	1.79118	4	1.12856	5	5.57974	15d	1	0.446287	-0.240504
5 v 4	4	16	2.91896	2	1.3789	4	5.4538	16d	1	0.446287	-0.240504
5 v 4	4	17	1.59962	4	1.10104	4	4.83504	17d	1	0.446287	-0.240504
5 v 4	4	18	1.457	1	0.85977	5	6.59274	18d	1	0.446287	-0.240504
5 v 4	4	19	2.0198	2	1.78037	4	5.72758	19d	1	0.446287	-0.240504
5 v 4	4	22	1.37333	1	1.36183	5	5.67556	22d	1	0.446287	-0.240504
5 v 4	4	24	2.95539	4	1.53442	5	4.54483	24d	1	0.446287	-0.240504
5 v 4	4	25	1.71502	2	1.59496	4	6.00411	25d	1	0.446287	-0.240504

## Sheet: SI Fig 3B, C
contrast	d' assuming linearly increasing means and variances	b'
7 v 1	3	3.0102
5 v 2	1.9696	1.9042
6 v 4	0.980581	0.67218
4 v 3	0.707107	0.57633
9 v 1	3.12348	4.7127
7 v 2	2.42821	2.3956
4 v 2	1.58114	1.6947
8 v 9	0.29361	0.44608
8 v 2	2.57248	2.8534
3 v 9	2.23607	2.5389
8 v 6	0.707107	0.83537
3 v 4	0.707107	0.57633
8 v 1	3.0697	3.4862
2 v 7	2.42821	2.3956
6 v 3	1.58114	1.254
5 v 4	0.552158	0.2405
